# Supplementary material for: ﻿Low-cost, high-volume imaging for entomological digitization
Source: Zookeys. 2024 Jul 11;1206:315–26. doi: 10.3897/zookeys.1206.123670 (PMC11258454; doi:10.3897/zookeys.1206.123670)
Supplement: Supplementary material 1 — SLR Rig controlling script [file zookeys-1206-315_article-123670__-s001.py]

#!/usr/bin/env python
"""\
Simple g-code streaming script for grbl
Provided as an illustration of the basic communication interface
for grbl. When grbl has finished parsing the g-code block, it will
return an 'ok' or 'error' response. When the planner buffer is full,
grbl will not send a response until the planner buffer clears space.
G02/03 arcs are special exceptions, where they inject short line 
segments directly into the planner. So there may not be a response 
from grbl for the duration of the arc.
---------------------
The MIT License (MIT)
Copyright (c) 2012 Sungeun K. Jeon
Permission is hereby granted, free of charge, to any person obtaining a copy
of this software and associated documentation files (the "Software"), to deal
in the Software without restriction, including without limitation the rights
to use, copy, modify, merge, publish, distribute, sublicense, and/or sell
copies of the Software, and to permit persons to whom the Software is
furnished to do so, subject to the following conditions:
The above copyright notice and this permission notice shall be included in
all copies or substantial portions of the Software.
THE SOFTWARE IS PROVIDED "AS IS", WITHOUT WARRANTY OF ANY KIND, EXPRESS OR
IMPLIED, INCLUDING BUT NOT LIMITED TO THE WARRANTIES OF MERCHANTABILITY,
FITNESS FOR A PARTICULAR PURPOSE AND NONINFRINGEMENT. IN NO EVENT SHALL THE
AUTHORS OR COPYRIGHT HOLDERS BE LIABLE FOR ANY CLAIM, DAMAGES OR OTHER
LIABILITY, WHETHER IN AN ACTION OF CONTRACT, TORT OR OTHERWISE, ARISING FROM,
OUT OF OR IN CONNECTION WITH THE SOFTWARE OR THE USE OR OTHER DEALINGS IN
THE SOFTWARE.
---------------------
"""
#For GRBL
import serial
import time
import datetime
# For Camera
from time import sleep
from datetime import datetime

import signal, os, subprocess
import re
import math
import sys
#for logging
import logging
import glob


#Scan box to start
container_folder = input("Scan box: ")
start = datetime.datetime.now()

#Logging
FORMAT = '%(asctime)s [%(levelname)s] %(message)s'
logging.basicConfig(format=FORMAT)
logger = logging.getLogger(__name__)
logger.setLevel(logging.DEBUG)

plate_log = os.path.join('/Volumes/My Book/Logging files', f"{container_folder}.log")
formatter = logging.Formatter(FORMAT)
fh = logging.FileHandler(plate_log)
fh.setFormatter(formatter)
logger.addHandler(fh)

logger.info(f"Scan Box: {container_folder}")
logger.info(f"Started: {start.strftime('%Y-%m-%d %H:%M:%S')}")

#Set these variables
g0speed = 17 #steps per mm/speed


# Open grbl serial port
s = serial.Serial('/dev/tty.usbserial-A9ML1RJN',115200)
print(s.name)

# Open g-code file
f = open('/Users/collections/Desktop/Python Scripts/Large grid 2021-12-10.gcode','r');

# Wake up grbl
gs = "\r\n\r\n"
s.write(gs.encode())
s.flushInput()  # Flush startup text in serial input

# Unlock and Home
gs = "$X \n"
s.write(gs.encode())
grbl_out = s.readline()

gs = "$H \n"
s.write(gs.encode())
grbl_out = s.readline()
sleep(15) #max time to home
logger.info("Camera made it home")

#cx and cy are the home location
cx = 900
cy = 900


# GRBL Ready, initialize camera

def killGphoto2Process():
    p = subprocess.Popen(['ps', '-A'], stdout=subprocess.PIPE)
    out, err = p.communicate()

    # Search for the process we want to kill
    for line in out.splitlines():
        if b'gvfsd-gphoto2' in line:
            # Kill that process!
            pid = int(line.split(None,1)[0])
            os.kill(pid, signal.SIGKILL)
    for line in out.splitlines():
        if b'gvfs-gphoto2-vo' in line:
            pid = int(line.split(None,1)[0])
            os.kill(pid, signal.SIGKILL)

#get list of current list of containers
containerexists = os.path.isdir('//Volumes/My Book//Rig Images/{container_folder}')

#make new container folder
                   
path = os.path.join('/Volumes/My Book//Rig Images/'+container_folder)

if containerexists:
    logger.warning("Container folder already exists.")
    exit()
else:
    os.mkdir(path)
    logger.info("Begin imaging container")

# Stream g-code to grbl
for line in f:
    l = line.strip() # Strip all EOL characters for consistency
    lt = l.split()

    nx = int(re.sub("[^0-9]", "",lt[1]))
    ny = int(re.sub("[^0-9]", "",lt[2]))    
    bugbin = re.sub(";", "",lt[3])
    
    xyd = math.sqrt((cx-nx)**2+(cy-ny)**2)
    waitsec = xyd/g0speed+3.75
    
    cx=nx
    cy=ny
    
    gs = l + ' \n'
    s.write(gs.encode())
    grbl_out = s.readline() 
    sleep(waitsec)
    
    #killGphoto2Process() --This is ony if raspberry pi is being used as the operating system
    
    logger.info(grbl_out)
    photolocationtemp = f"/Volumes/My Book/Rig Images/"+container_folder+"/"
    takephoto = "/opt/local/bin/gphoto2 --filename=\"/Volumes/My Book/Rig Images/"+container_folder+"/"+container_folder+"-"+bugbin+"_""%3n.jpg\" --capture-image-and-download &"
    #takephoto = "gphoto2 --debug --filename="+photolocationtemp+"/"+container_folder+"-"+bugbin+"%3n.jpg\" --capture-image-and-download &"
    os.system(takephoto)
    logger.info(takephoto)
    sleep(15)
    list_of_files = glob.glob(photolocationtemp)
    last_file = max(list_of_files, key=os.path.getctime)
    logger.info(last_file)
    file_size = os.path.getsize(last_file)
    logger.info(file_size)
    
    # input()


#Wait here until grbl is finished to close serial port and file.

logger.info("Imaging Complete")
# Close file and serial port
f.close()
s.close()    
