# Supplementary material for: ﻿Low-cost, high-volume imaging for entomological digitization
Source: Zookeys. 2024 Jul 11;1206:315–26. doi: 10.3897/zookeys.1206.123670 (PMC11258454; doi:10.3897/zookeys.1206.123670)
Supplement: Supplementary material 2 — G-code control script [file zookeys-1206-315_article-123670__-s002.gcode]

G0 X883 Y486	A01
G0 X822 Y485	A02
G0 X762 Y484	A03
G0 X702 Y484	A04
G0 X642 Y484	A05
G0 X582 Y484	A06
G0 X522 Y484	A07
G0 X460 Y484	A08
G0 X402 Y484	A09
G0 X342 Y484	A10
G0 X283 Y484	A11
G0 X222 Y485	A12
G0 X222 Y541	B12
G0 X282 Y542	B11
G0 X342 Y542	B10
G0 X402 Y543	B09
G0 X462 Y543	B08
G0 X522 Y543	B07
G0 X582 Y543	B06
G0 X642 Y543	B05
G0 X700 Y543	B04
G0 X762 Y543	B03
G0 X822 Y545	B02
G0 X883 Y545	B01
G0 X883 Y603	C01
G0 X822 Y601	C02
G0 X762 Y599	C03
G0 X702 Y599	C04
G0 X642 Y599	C05
G0 X582 Y599	C06
G0 X522 Y599	C07
G0 X460 Y599	C08
G0 X402 Y600	C09
G0 X342 Y602	C10
G0 X283 Y602	C11
G0 X222 Y602	C12
G0 X222 Y660	D12
G0 X282 Y659	D11
G0 X342 Y661	D10
G0 X402 Y661	D09
G0 X462 Y661	D08
G0 X522 Y661	D07
G0 X582 Y661	D06
G0 X642 Y661	D05
G0 X702 Y661	D04
G0 X762 Y663	D03
G0 X822 Y663	D02
G0 X883 Y663	D01
G0 X883 Y722	E01
G0 X822 Y720	E02
G0 X762 Y720	E03
G0 X702 Y719	E04
G0 X642 Y719	E05
G0 X582 Y718	E06
G0 X522 Y719	E07
G0 X462 Y719	E08
G0 X402 Y719	E09
G0 X342 Y718	E10
G0 X282 Y719	E11
G0 X222 Y719	E12
G0 X222 Y781	F12
G0 X282 Y779	F11
G0 X342 Y779	F10
G0 X402 Y779	F09
G0 X462 Y779	F08
G0 X522 Y779	F07
G0 X582 Y779	F06
G0 X642 Y779	F05
G0 X702 Y780	F04
G0 X762 Y781	F03
G0 X822 Y781	F02
G0 X882 Y783	F01
G0 X882 Y839	G01
G0 X822 Y838	G02
G0 X762 Y837	G03
G0 X702 Y837	G04
G0 X642 Y837	G05
G0 X582 Y837	G06
G0 X522 Y837	G07
G0 X462 Y836	G08
G0 X402 Y838	G09
G0 X342 Y838	G10
G0 X282 Y838	G11
G0 X222 Y840	G12
G0 X282 Y897	H11
G0 X342 Y896	H10
G0 X402 Y895	H09
G0 X462 Y895	H08
G0 X522 Y894	H07
G0 X582 Y896	H06
G0 X642 Y896	H05
G0 X702 Y897	H04
G0 X762 Y898	H03
G0 X822 Y898	H02
G0 X882 Y898	H01
