# Supplementary material for: ﻿Low-cost, high-volume imaging for entomological digitization
Source: Zookeys. 2024 Jul 11;1206:315–26. doi: 10.3897/zookeys.1206.123670 (PMC11258454; doi:10.3897/zookeys.1206.123670)
Supplement: Supplementary material 3 — Image packaging and upload to BOLD [file zookeys-1206-315_article-123670__-s003.py]

import os
import os.path
import xlwt
import datetime
import shutil
import fnmatch
import tkinter as tk
from tkinter import filedialog
import subprocess

#open directory
root = tk.Tk()
root.withdraw()

path = filedialog.askdirectory()
print(path)

yr = datetime.datetime.now()

#change file name
contents = os.listdir(path)
print(contents)

for f in contents:
    if not f.endswith(".db"):
        new_name1 = f[0:14]+ ".jpg"
        os.rename(os.path.join(path, f),
            os.path.join(path, new_name1))
    print(new_name1)
    
 
def Imagedata(): #make Imagedata spreadsheet
    workbook = xlwt.Workbook()
    worksheet = workbook.add_sheet('ImageData')

    headers=["Image File","Original Specimen","View Metadata","Caption","Measurement","Measurement Type","Specimen ID","Process ID","Copyright Holder","Copyright License","Copyright Year","Copyright Institution","Copyright Contact","Photographer"]

    r=0
    c=0
    for h in headers:
        worksheet.write(0, c, h)
        c+=1
    r=1
    c=0

    contents_new= fnmatch.filter(os.listdir(path), "*.jpg")
    print(contents_new)

    for SampleIDjpg in contents_new:
        SampleID = SampleIDjpg.strip(".jpg")
        worksheet.write(r, 0, SampleIDjpg)
        worksheet.write(r, 1, 'yes')
        worksheet.write(r, 2, 'TrackSLR')
        worksheet.write(r, 6, SampleID)
        worksheet.write(r, 8, 'CBG Photography Group')
        worksheet.write(r, 9, 'CreativeCommons - Attribution Share - Alike')
        worksheet.write(r, 10, yr.strftime("%Y"))
        worksheet.write(r, 11, 'Centre for Biodiversity Genomics')
        worksheet.write(r, 12, 'ccdbcol@uoguelph.ca')
        worksheet.write(r, 13, 'CBG Robotic Rig')

        r+=1


    workbook.save(path +'\\ImageData.xls')

def Imagezipped(): #package up folder for upload
    folder_path = path
    upload_folder = os.path.join(folder_path+"_zipped") #folder for dropbox
    
    package_zip = os.path.join(upload_folder, "ImageZip.zip")
    dbzip = os.path.join(folder_path, upload_folder)
    os.mkdir(dbzip)
    cmd = ["C:\\Program Files\\7-Zip\\7z.exe", "a", f"{package_zip}", f"{os.path.join(folder_path, '*.jpg')}", f"{os.path.join(folder_path, '*.xls')}", "-mx=0"]
    cmd_return = subprocess.run(cmd)
    config_orig = "C:\\Users\\CBG Imaging\\Desktop\\TOOLS\\ZZZ_imageUpload.config"
    config_target = upload_folder
    fpath = os.path.abspath(upload_folder)
    shutil.copy(config_orig, config_target)
    shutil.move(fpath, folder_path)
                                
        
Imagedata()
print("Imagedata sheet made")
Imagezipped()
print("Images ready to upload")


    
    
    
