# Supplementary material for: ﻿Low-cost, high-volume imaging for entomological digitization
Source: Zookeys. 2024 Jul 11;1206:315–26. doi: 10.3897/zookeys.1206.123670 (PMC11258454; doi:10.3897/zookeys.1206.123670)
Supplement: Supplementary material 4 — File for 3D printing of bumpers used in system [file zookeys-1206-315_article-123670__-s004.x3d]

<?xml version="1.0" encoding="UTF-8"?>
<!DOCTYPE X3D PUBLIC "ISO//Web3D//DTD X3D 3.0//EN" "http://www.web3d.org/specifications/x3d-3.0.dtd">
<X3D version="3.0" profile="Immersive" xmlns:xsd="http://www.w3.org/2001/XMLSchema-instance" xsd:noNamespaceSchemaLocation="http://www.web3d.org/specifications/x3d-3.0.xsd">
	<head>
		<meta name="filename" content="RIG_Bumper_test2.x3d" />
		<meta name="generator" content="Blender 3.4.1" />
	</head>
	<Scene>
		<NavigationInfo headlight="false"
		                visibilityLimit="0.0"
		                type='"EXAMINE", "ANY"'
		                avatarSize="0.25, 1.75, 0.75"
		                />
		<Background DEF="WO_World"
		            groundColor="0.051 0.051 0.051"
		            skyColor="0.051 0.051 0.051"
		            />
		<Transform DEF="Light_TRANSFORM"
		           translation="-4.076245 5.903862 1.005454"
		           scale="1.000000 1.000000 1.000000"
		           rotation="-0.498085 -0.762016 -0.413815 1.513875"
		           >
			<PointLight DEF="LA_Light"
			            ambientIntensity="0.0000"
			            color="1.0000 1.0000 1.0000"
			            intensity="1.0000"
			            radius="30.0000" 
			            location="-0.0000 -0.0000 0.0000"
			            />
		</Transform>
		<Transform DEF="Camera_TRANSFORM"
		           translation="-7.358891 4.958309 -6.925791"
		           scale="1.000000 1.000000 1.000000"
		           rotation="-0.098233 -0.968789 -0.227591 2.349487"
		           >
			<Viewpoint DEF="CA_Camera"
			           centerOfRotation="0 0 0"
			           position="-0.00 -0.00 0.00"
			           orientation="-0.00 -0.47 -0.88 0.00"
			           fieldOfView="0.691"
			           />
		</Transform>
		<Transform DEF="X_Carriage_Front_TRANSFORM"
		           translation="-1068.334473 -5.010914 144.660217"
		           scale="1.000000 1.000000 1.000000"
		           rotation="0.000000 0.707107 0.707107 3.141593"
		           >
			<Transform DEF="X_Carriage_Front_ifs_TRANSFORM"
			           translation="0.000000 0.000000 0.000000"
			           scale="1.000000 1.000000 1.000000"
			           rotation="0.000000 1.000000 0.000000 0.000000"
			           >
				<Group DEF="group_ME_X_Carriage_Front">
					<Shape>
						<Appearance>
						</Appearance>
						<IndexedFaceSet solid="false"
						                coordIndex="0 1 2 -1 2 1 3 -1 4 0 5 -1 5 0 2 -1 6 4 7 -1 7 4 5 -1 8 6 9 -1 9 6 7 -1 10 8 11 -1 11 8 9 -1 12 10 13 -1 13 10 11 -1 14 12 15 -1 15 12 13 -1 16 14 17 -1 17 14 15 -1 18 16 19 -1 19 16 17 -1 20 18 21 -1 21 18 19 -1 22 20 23 -1 23 20 21 -1 24 22 25 -1 25 22 23 -1 26 24 27 -1 27 24 25 -1 28 26 29 -1 29 26 27 -1 30 28 31 -1 31 28 29 -1 32 30 33 -1 33 30 31 -1 34 32 35 -1 35 32 33 -1 36 34 37 -1 37 34 35 -1 38 36 39 -1 39 36 37 -1 40 38 41 -1 41 38 39 -1 42 40 43 -1 43 40 41 -1 44 42 45 -1 45 42 43 -1 46 44 47 -1 47 44 45 -1 48 46 49 -1 49 46 47 -1 50 48 51 -1 51 48 49 -1 1 50 3 -1 3 50 51 -1 52 53 54 -1 54 53 55 -1 56 52 57 -1 57 52 54 -1 58 56 59 -1 59 56 57 -1 60 58 61 -1 61 58 59 -1 62 60 63 -1 63 60 61 -1 64 62 65 -1 65 62 63 -1 66 64 67 -1 67 64 65 -1 68 66 69 -1 69 66 67 -1 70 68 71 -1 71 68 69 -1 72 70 73 -1 73 70 71 -1 74 72 75 -1 75 72 73 -1 76 74 77 -1 77 74 75 -1 78 76 79 -1 79 76 77 -1 80 78 81 -1 81 78 79 -1 82 80 83 -1 83 80 81 -1 84 82 85 -1 85 82 83 -1 86 84 87 -1 87 84 85 -1 88 86 89 -1 89 86 87 -1 90 88 91 -1 91 88 89 -1 92 90 93 -1 93 90 91 -1 94 92 95 -1 95 92 93 -1 96 94 97 -1 97 94 95 -1 98 96 99 -1 99 96 97 -1 100 98 101 -1 101 98 99 -1 102 100 103 -1 103 100 101 -1 53 102 55 -1 55 102 103 -1 104 105 106 -1 106 105 107 -1 108 104 109 -1 109 104 106 -1 110 108 111 -1 111 108 109 -1 112 110 113 -1 113 110 111 -1 114 112 115 -1 115 112 113 -1 116 114 117 -1 117 114 115 -1 118 116 119 -1 119 116 117 -1 120 118 121 -1 121 118 119 -1 122 120 123 -1 123 120 121 -1 124 122 125 -1 125 122 123 -1 126 124 127 -1 127 124 125 -1 128 126 129 -1 129 126 127 -1 130 128 131 -1 131 128 129 -1 132 130 133 -1 133 130 131 -1 134 132 135 -1 135 132 133 -1 136 134 137 -1 137 134 135 -1 138 136 139 -1 139 136 137 -1 140 138 141 -1 141 138 139 -1 142 140 143 -1 143 140 141 -1 144 142 145 -1 145 142 143 -1 146 144 147 -1 147 144 145 -1 148 146 149 -1 149 146 147 -1 150 148 151 -1 151 148 149 -1 152 150 153 -1 153 150 151 -1 154 152 155 -1 155 152 153 -1 105 154 107 -1 107 154 155 -1 156 157 158 -1 158 157 159 -1 160 156 161 -1 161 156 158 -1 162 160 163 -1 163 160 161 -1 164 162 165 -1 165 162 163 -1 166 164 167 -1 167 164 165 -1 168 166 169 -1 169 166 167 -1 170 168 171 -1 171 168 169 -1 172 170 173 -1 173 170 171 -1 174 172 175 -1 175 172 173 -1 176 174 177 -1 177 174 175 -1 178 176 179 -1 179 176 177 -1 180 178 181 -1 181 178 179 -1 182 180 183 -1 183 180 181 -1 184 182 185 -1 185 182 183 -1 186 184 187 -1 187 184 185 -1 188 186 189 -1 189 186 187 -1 190 188 191 -1 191 188 189 -1 192 190 193 -1 193 190 191 -1 194 192 195 -1 195 192 193 -1 196 194 197 -1 197 194 195 -1 198 196 199 -1 199 196 197 -1 200 198 201 -1 201 198 199 -1 202 200 203 -1 203 200 201 -1 204 202 205 -1 205 202 203 -1 206 204 207 -1 207 204 205 -1 157 206 159 -1 159 206 207 -1 208 209 210 -1 210 209 211 -1 212 208 213 -1 213 208 210 -1 214 212 215 -1 215 212 213 -1 216 214 217 -1 217 214 215 -1 218 216 219 -1 219 216 217 -1 220 218 221 -1 221 218 219 -1 222 220 223 -1 223 220 221 -1 224 222 225 -1 225 222 223 -1 226 224 227 -1 227 224 225 -1 228 226 229 -1 229 226 227 -1 230 228 231 -1 231 228 229 -1 232 230 233 -1 233 230 231 -1 234 232 235 -1 235 232 233 -1 236 234 237 -1 237 234 235 -1 238 236 239 -1 239 236 237 -1 240 238 241 -1 241 238 239 -1 242 240 243 -1 243 240 241 -1 244 242 245 -1 245 242 243 -1 246 244 247 -1 247 244 245 -1 248 246 249 -1 249 246 247 -1 250 248 251 -1 251 248 249 -1 252 250 253 -1 253 250 251 -1 254 252 255 -1 255 252 253 -1 256 254 257 -1 257 254 255 -1 258 256 259 -1 259 256 257 -1 209 258 211 -1 211 258 259 -1 260 261 262 -1 262 261 263 -1 264 260 265 -1 265 260 262 -1 266 264 267 -1 267 264 265 -1 268 266 269 -1 269 266 267 -1 270 268 271 -1 271 268 269 -1 272 270 273 -1 273 270 271 -1 274 272 275 -1 275 272 273 -1 276 274 277 -1 277 274 275 -1 278 276 279 -1 279 276 277 -1 280 278 281 -1 281 278 279 -1 282 280 283 -1 283 280 281 -1 284 282 285 -1 285 282 283 -1 286 284 287 -1 287 284 285 -1 288 286 289 -1 289 286 287 -1 290 288 291 -1 291 288 289 -1 292 290 293 -1 293 290 291 -1 294 292 295 -1 295 292 293 -1 296 294 297 -1 297 294 295 -1 298 296 299 -1 299 296 297 -1 300 298 301 -1 301 298 299 -1 302 300 303 -1 303 300 301 -1 304 302 305 -1 305 302 303 -1 306 304 307 -1 307 304 305 -1 308 306 309 -1 309 306 307 -1 310 308 311 -1 311 308 309 -1 261 310 263 -1 263 310 311 -1 312 313 314 -1 314 313 315 -1 314 315 316 -1 316 315 317 -1 316 317 318 -1 318 317 319 -1 318 319 320 -1 320 319 321 -1 320 321 322 -1 322 321 323 -1 322 323 324 -1 324 323 325 -1 324 325 326 -1 326 325 327 -1 326 327 328 -1 328 327 329 -1 328 329 330 -1 330 329 331 -1 330 331 332 -1 332 331 333 -1 332 333 334 -1 334 333 335 -1 334 335 336 -1 336 335 337 -1 336 337 338 -1 338 337 339 -1 338 339 340 -1 340 339 341 -1 340 341 342 -1 342 341 343 -1 342 343 344 -1 344 343 345 -1 344 345 346 -1 346 345 347 -1 346 347 348 -1 348 347 349 -1 348 349 350 -1 350 349 351 -1 350 351 352 -1 352 351 353 -1 352 353 354 -1 354 353 355 -1 354 355 356 -1 356 355 357 -1 356 357 358 -1 358 357 359 -1 358 359 360 -1 360 359 361 -1 360 361 362 -1 362 361 363 -1 362 363 364 -1 364 363 365 -1 364 365 366 -1 366 365 367 -1 366 367 368 -1 368 367 369 -1 368 369 370 -1 370 369 371 -1 370 371 372 -1 372 371 373 -1 372 373 374 -1 374 373 375 -1 374 375 376 -1 376 375 377 -1 376 377 378 -1 378 377 379 -1 378 379 380 -1 380 379 381 -1 380 381 382 -1 382 381 383 -1 382 383 384 -1 384 383 385 -1 384 385 386 -1 386 385 387 -1 386 387 388 -1 388 387 389 -1 388 389 390 -1 390 389 391 -1 390 391 392 -1 392 391 393 -1 392 393 394 -1 394 393 395 -1 394 395 396 -1 396 395 397 -1 396 397 398 -1 398 397 399 -1 398 399 400 -1 400 399 401 -1 400 401 402 -1 402 401 403 -1 402 403 404 -1 404 403 405 -1 404 405 406 -1 406 405 407 -1 406 407 408 -1 408 407 409 -1 408 409 410 -1 410 409 411 -1 410 411 412 -1 412 411 413 -1 412 413 414 -1 414 413 415 -1 414 415 416 -1 416 415 417 -1 416 417 418 -1 418 417 419 -1 418 419 420 -1 420 419 421 -1 420 421 422 -1 422 421 423 -1 422 423 424 -1 424 423 425 -1 424 425 426 -1 426 425 427 -1 426 427 428 -1 428 427 429 -1 428 429 430 -1 430 429 431 -1 430 431 432 -1 432 431 433 -1 432 433 434 -1 434 433 435 -1 434 435 436 -1 436 435 437 -1 436 437 438 -1 438 437 439 -1 438 439 440 -1 440 439 441 -1 440 441 442 -1 442 441 443 -1 442 443 444 -1 444 443 445 -1 444 445 446 -1 446 445 447 -1 446 447 448 -1 448 447 449 -1 448 449 450 -1 450 449 451 -1 450 451 452 -1 452 451 453 -1 452 453 454 -1 454 453 455 -1 454 455 456 -1 456 455 457 -1 456 457 458 -1 458 457 459 -1 458 459 460 -1 460 459 461 -1 460 461 462 -1 462 461 463 -1 462 463 464 -1 464 463 465 -1 464 465 466 -1 466 465 467 -1 466 467 468 -1 468 467 469 -1 468 469 470 -1 470 469 471 -1 470 471 472 -1 472 471 473 -1 472 473 474 -1 474 473 475 -1 474 475 476 -1 476 475 477 -1 476 477 478 -1 478 477 479 -1 478 479 480 -1 480 479 481 -1 480 481 482 -1 482 481 483 -1 482 483 484 -1 484 483 485 -1 484 485 486 -1 486 485 487 -1 486 487 488 -1 488 487 489 -1 488 489 490 -1 490 489 491 -1 490 491 492 -1 492 491 493 -1 492 493 494 -1 494 493 495 -1 494 495 496 -1 496 495 497 -1 496 497 498 -1 498 497 499 -1 498 499 500 -1 500 499 501 -1 500 501 502 -1 502 501 503 -1 502 503 312 -1 312 503 313 -1 504 505 506 -1 506 505 507 -1 508 504 509 -1 509 504 506 -1 510 508 511 -1 511 508 509 -1 512 510 513 -1 513 510 511 -1 514 512 515 -1 515 512 513 -1 516 514 517 -1 517 514 515 -1 518 516 519 -1 519 516 517 -1 520 518 521 -1 521 518 519 -1 522 520 523 -1 523 520 521 -1 524 522 525 -1 525 522 523 -1 526 524 527 -1 527 524 525 -1 528 526 529 -1 529 526 527 -1 530 528 531 -1 531 528 529 -1 532 530 533 -1 533 530 531 -1 534 532 535 -1 535 532 533 -1 536 534 537 -1 537 534 535 -1 538 536 539 -1 539 536 537 -1 540 538 541 -1 541 538 539 -1 542 540 543 -1 543 540 541 -1 544 542 545 -1 545 542 543 -1 546 544 547 -1 547 544 545 -1 548 546 549 -1 549 546 547 -1 550 548 551 -1 551 548 549 -1 505 550 507 -1 507 550 551 -1 552 553 554 -1 554 553 555 -1 554 555 556 -1 556 555 557 -1 556 557 558 -1 558 557 559 -1 558 559 560 -1 560 559 561 -1 560 561 562 -1 562 561 563 -1 562 563 564 -1 564 563 565 -1 564 565 566 -1 566 565 567 -1 566 567 568 -1 568 567 569 -1 568 569 570 -1 570 569 571 -1 570 571 572 -1 572 571 573 -1 572 573 574 -1 574 573 575 -1 574 575 576 -1 576 575 577 -1 576 577 578 -1 578 577 579 -1 578 579 580 -1 580 579 581 -1 580 581 582 -1 582 581 583 -1 582 583 584 -1 584 583 585 -1 584 585 586 -1 586 585 587 -1 586 587 588 -1 588 587 589 -1 588 589 590 -1 590 589 591 -1 590 591 592 -1 592 591 593 -1 592 593 594 -1 594 593 595 -1 594 595 596 -1 596 595 597 -1 596 597 598 -1 598 597 599 -1 598 599 600 -1 600 599 601 -1 600 601 602 -1 602 601 603 -1 602 603 604 -1 604 603 605 -1 604 605 606 -1 606 605 607 -1 606 607 608 -1 608 607 609 -1 608 609 610 -1 610 609 611 -1 610 611 612 -1 612 611 613 -1 612 613 614 -1 614 613 615 -1 614 615 616 -1 616 615 617 -1 616 617 618 -1 618 617 619 -1 618 619 620 -1 620 619 621 -1 620 621 622 -1 622 621 623 -1 622 623 624 -1 624 623 625 -1 624 625 626 -1 626 625 627 -1 626 627 628 -1 628 627 629 -1 628 629 630 -1 630 629 631 -1 630 631 632 -1 632 631 633 -1 632 633 634 -1 634 633 635 -1 634 635 636 -1 636 635 637 -1 636 637 638 -1 638 637 639 -1 638 639 640 -1 640 639 641 -1 640 641 642 -1 642 641 643 -1 642 643 644 -1 644 643 645 -1 644 645 646 -1 646 645 647 -1 646 647 648 -1 648 647 649 -1 648 649 650 -1 650 649 651 -1 650 651 652 -1 652 651 653 -1 652 653 654 -1 654 653 655 -1 654 655 656 -1 656 655 657 -1 656 657 658 -1 658 657 659 -1 658 659 660 -1 660 659 661 -1 660 661 662 -1 662 661 663 -1 662 663 664 -1 664 663 665 -1 664 665 666 -1 666 665 667 -1 666 667 668 -1 668 667 669 -1 668 669 670 -1 670 669 671 -1 670 671 672 -1 672 671 673 -1 672 673 674 -1 674 673 675 -1 674 675 676 -1 676 675 677 -1 676 677 678 -1 678 677 679 -1 678 679 680 -1 680 679 681 -1 680 681 682 -1 682 681 683 -1 682 683 684 -1 684 683 685 -1 684 685 686 -1 686 685 687 -1 686 687 688 -1 688 687 689 -1 688 689 690 -1 690 689 691 -1 690 691 692 -1 692 691 693 -1 692 693 694 -1 694 693 695 -1 694 695 696 -1 696 695 697 -1 696 697 698 -1 698 697 699 -1 698 699 700 -1 700 699 701 -1 700 701 702 -1 702 701 703 -1 702 703 704 -1 704 703 705 -1 704 705 706 -1 706 705 707 -1 706 707 708 -1 708 707 709 -1 708 709 710 -1 710 709 711 -1 710 711 712 -1 712 711 713 -1 712 713 714 -1 714 713 715 -1 714 715 716 -1 716 715 717 -1 716 717 718 -1 718 717 719 -1 718 719 720 -1 720 719 721 -1 720 721 722 -1 722 721 723 -1 722 723 724 -1 724 723 725 -1 724 725 726 -1 726 725 727 -1 726 727 728 -1 728 727 729 -1 728 729 730 -1 730 729 731 -1 730 731 732 -1 732 731 733 -1 732 733 734 -1 734 733 735 -1 734 735 736 -1 736 735 737 -1 736 737 738 -1 738 737 739 -1 738 739 740 -1 740 739 741 -1 740 741 742 -1 742 741 743 -1 742 743 552 -1 552 743 553 -1 744 745 746 -1 746 745 747 -1 746 747 748 -1 748 747 749 -1 748 749 750 -1 750 749 751 -1 750 751 752 -1 752 751 753 -1 752 753 754 -1 754 753 755 -1 754 755 756 -1 756 755 757 -1 756 757 758 -1 758 757 759 -1 758 759 760 -1 760 759 761 -1 760 761 762 -1 762 761 763 -1 762 763 764 -1 764 763 765 -1 764 765 766 -1 766 765 767 -1 766 767 768 -1 768 767 769 -1 768 769 770 -1 770 769 771 -1 770 771 772 -1 772 771 773 -1 772 773 774 -1 774 773 775 -1 774 775 776 -1 776 775 777 -1 776 777 778 -1 778 777 779 -1 778 779 780 -1 780 779 781 -1 780 781 782 -1 782 781 783 -1 782 783 784 -1 784 783 785 -1 784 785 786 -1 786 785 787 -1 786 787 788 -1 788 787 789 -1 788 789 790 -1 790 789 791 -1 790 791 792 -1 792 791 793 -1 792 793 794 -1 794 793 795 -1 794 795 796 -1 796 795 797 -1 796 797 798 -1 798 797 799 -1 798 799 800 -1 800 799 801 -1 800 801 802 -1 802 801 803 -1 802 803 804 -1 804 803 805 -1 804 805 806 -1 806 805 807 -1 806 807 808 -1 808 807 809 -1 808 809 810 -1 810 809 811 -1 810 811 812 -1 812 811 813 -1 812 813 814 -1 814 813 815 -1 814 815 816 -1 816 815 817 -1 816 817 818 -1 818 817 819 -1 818 819 820 -1 820 819 821 -1 820 821 822 -1 822 821 823 -1 822 823 824 -1 824 823 825 -1 824 825 826 -1 826 825 827 -1 826 827 828 -1 828 827 829 -1 828 829 830 -1 830 829 831 -1 830 831 832 -1 832 831 833 -1 832 833 834 -1 834 833 835 -1 834 835 836 -1 836 835 837 -1 836 837 838 -1 838 837 839 -1 838 839 840 -1 840 839 841 -1 840 841 842 -1 842 841 843 -1 842 843 844 -1 844 843 845 -1 844 845 846 -1 846 845 847 -1 846 847 848 -1 848 847 849 -1 848 849 850 -1 850 849 851 -1 850 851 852 -1 852 851 853 -1 852 853 854 -1 854 853 855 -1 854 855 856 -1 856 855 857 -1 856 857 858 -1 858 857 859 -1 858 859 860 -1 860 859 861 -1 860 861 862 -1 862 861 863 -1 862 863 864 -1 864 863 865 -1 864 865 866 -1 866 865 867 -1 866 867 868 -1 868 867 869 -1 868 869 870 -1 870 869 871 -1 870 871 872 -1 872 871 873 -1 872 873 874 -1 874 873 875 -1 874 875 876 -1 876 875 877 -1 876 877 878 -1 878 877 879 -1 878 879 880 -1 880 879 881 -1 880 881 882 -1 882 881 883 -1 882 883 884 -1 884 883 885 -1 884 885 886 -1 886 885 887 -1 886 887 888 -1 888 887 889 -1 888 889 890 -1 890 889 891 -1 890 891 892 -1 892 891 893 -1 892 893 894 -1 894 893 895 -1 894 895 896 -1 896 895 897 -1 896 897 898 -1 898 897 899 -1 898 899 900 -1 900 899 901 -1 900 901 902 -1 902 901 903 -1 902 903 904 -1 904 903 905 -1 904 905 906 -1 906 905 907 -1 906 907 908 -1 908 907 909 -1 908 909 910 -1 910 909 911 -1 910 911 912 -1 912 911 913 -1 912 913 914 -1 914 913 915 -1 914 915 916 -1 916 915 917 -1 916 917 918 -1 918 917 919 -1 918 919 920 -1 920 919 921 -1 920 921 922 -1 922 921 923 -1 922 923 924 -1 924 923 925 -1 924 925 926 -1 926 925 927 -1 926 927 928 -1 928 927 929 -1 928 929 930 -1 930 929 931 -1 930 931 932 -1 932 931 933 -1 932 933 934 -1 934 933 935 -1 934 935 744 -1 744 935 745 -1 936 937 938 -1 938 937 939 -1 940 936 941 -1 941 936 938 -1 942 940 943 -1 943 940 941 -1 944 942 945 -1 945 942 943 -1 946 944 947 -1 947 944 945 -1 948 946 949 -1 949 946 947 -1 950 948 951 -1 951 948 949 -1 952 950 953 -1 953 950 951 -1 954 952 955 -1 955 952 953 -1 956 954 957 -1 957 954 955 -1 958 956 959 -1 959 956 957 -1 960 958 961 -1 961 958 959 -1 962 960 963 -1 963 960 961 -1 964 962 965 -1 965 962 963 -1 966 964 967 -1 967 964 965 -1 968 966 969 -1 969 966 967 -1 970 968 971 -1 971 968 969 -1 972 970 973 -1 973 970 971 -1 974 972 975 -1 975 972 973 -1 976 974 977 -1 977 974 975 -1 978 976 979 -1 979 976 977 -1 980 978 981 -1 981 978 979 -1 982 980 983 -1 983 980 981 -1 937 982 939 -1 939 982 983 -1 984 985 986 -1 986 985 987 -1 988 984 989 -1 989 984 986 -1 990 988 991 -1 991 988 989 -1 992 990 993 -1 993 990 991 -1 994 992 995 -1 995 992 993 -1 996 994 997 -1 997 994 995 -1 998 996 999 -1 999 996 997 -1 1000 998 1001 -1 1001 998 999 -1 1002 1000 1003 -1 1003 1000 1001 -1 1004 1002 1005 -1 1005 1002 1003 -1 1006 1004 1007 -1 1007 1004 1005 -1 1008 1006 1009 -1 1009 1006 1007 -1 1010 1008 1011 -1 1011 1008 1009 -1 1012 1010 1013 -1 1013 1010 1011 -1 1014 1012 1015 -1 1015 1012 1013 -1 1016 1014 1017 -1 1017 1014 1015 -1 1018 1016 1019 -1 1019 1016 1017 -1 1020 1018 1021 -1 1021 1018 1019 -1 1022 1020 1023 -1 1023 1020 1021 -1 1024 1022 1025 -1 1025 1022 1023 -1 1026 1024 1027 -1 1027 1024 1025 -1 1028 1026 1029 -1 1029 1026 1027 -1 1030 1028 1031 -1 1031 1028 1029 -1 1032 1030 1033 -1 1033 1030 1031 -1 1034 1032 1035 -1 1035 1032 1033 -1 985 1034 987 -1 987 1034 1035 -1 1036 1037 1038 -1 1038 1037 1039 -1 1038 1039 1040 -1 1040 1039 1041 -1 1040 1041 1042 -1 1042 1041 1043 -1 1042 1043 1044 -1 1044 1043 1045 -1 1044 1045 1046 -1 1046 1045 1047 -1 1046 1047 1048 -1 1048 1047 1049 -1 1048 1049 1050 -1 1050 1049 1051 -1 1050 1051 1052 -1 1052 1051 1053 -1 1052 1053 1054 -1 1054 1053 1055 -1 1054 1055 1056 -1 1056 1055 1057 -1 1056 1057 1058 -1 1058 1057 1059 -1 1058 1059 1060 -1 1060 1059 1061 -1 1060 1061 1062 -1 1062 1061 1063 -1 1062 1063 1064 -1 1064 1063 1065 -1 1064 1065 1066 -1 1066 1065 1067 -1 1066 1067 1068 -1 1068 1067 1069 -1 1068 1069 1070 -1 1070 1069 1071 -1 1070 1071 1072 -1 1072 1071 1073 -1 1072 1073 1074 -1 1074 1073 1075 -1 1074 1075 1076 -1 1076 1075 1077 -1 1076 1077 1078 -1 1078 1077 1079 -1 1078 1079 1080 -1 1080 1079 1081 -1 1080 1081 1082 -1 1082 1081 1083 -1 1082 1083 1084 -1 1084 1083 1085 -1 1084 1085 1086 -1 1086 1085 1087 -1 1086 1087 1088 -1 1088 1087 1089 -1 1088 1089 1090 -1 1090 1089 1091 -1 1090 1091 1092 -1 1092 1091 1093 -1 1092 1093 1094 -1 1094 1093 1095 -1 1094 1095 1096 -1 1096 1095 1097 -1 1096 1097 1098 -1 1098 1097 1099 -1 1098 1099 1100 -1 1100 1099 1101 -1 1100 1101 1102 -1 1102 1101 1103 -1 1102 1103 1104 -1 1104 1103 1105 -1 1104 1105 1106 -1 1106 1105 1107 -1 1106 1107 1108 -1 1108 1107 1109 -1 1108 1109 1110 -1 1110 1109 1111 -1 1110 1111 1112 -1 1112 1111 1113 -1 1112 1113 1114 -1 1114 1113 1115 -1 1114 1115 1116 -1 1116 1115 1117 -1 1116 1117 1118 -1 1118 1117 1119 -1 1118 1119 1120 -1 1120 1119 1121 -1 1120 1121 1122 -1 1122 1121 1123 -1 1122 1123 1124 -1 1124 1123 1125 -1 1124 1125 1126 -1 1126 1125 1127 -1 1126 1127 1128 -1 1128 1127 1129 -1 1128 1129 1130 -1 1130 1129 1131 -1 1130 1131 1132 -1 1132 1131 1133 -1 1132 1133 1134 -1 1134 1133 1135 -1 1134 1135 1136 -1 1136 1135 1137 -1 1136 1137 1138 -1 1138 1137 1139 -1 1138 1139 1140 -1 1140 1139 1141 -1 1140 1141 1142 -1 1142 1141 1143 -1 1142 1143 1144 -1 1144 1143 1145 -1 1144 1145 1146 -1 1146 1145 1147 -1 1146 1147 1148 -1 1148 1147 1149 -1 1148 1149 1150 -1 1150 1149 1151 -1 1150 1151 1152 -1 1152 1151 1153 -1 1152 1153 1154 -1 1154 1153 1155 -1 1154 1155 1156 -1 1156 1155 1157 -1 1156 1157 1158 -1 1158 1157 1159 -1 1158 1159 1160 -1 1160 1159 1161 -1 1160 1161 1162 -1 1162 1161 1163 -1 1162 1163 1164 -1 1164 1163 1165 -1 1164 1165 1166 -1 1166 1165 1167 -1 1166 1167 1168 -1 1168 1167 1169 -1 1168 1169 1170 -1 1170 1169 1171 -1 1170 1171 1172 -1 1172 1171 1173 -1 1172 1173 1174 -1 1174 1173 1175 -1 1174 1175 1176 -1 1176 1175 1177 -1 1176 1177 1178 -1 1178 1177 1179 -1 1178 1179 1180 -1 1180 1179 1181 -1 1180 1181 1182 -1 1182 1181 1183 -1 1182 1183 1184 -1 1184 1183 1185 -1 1184 1185 1186 -1 1186 1185 1187 -1 1186 1187 1188 -1 1188 1187 1189 -1 1188 1189 1190 -1 1190 1189 1191 -1 1190 1191 1192 -1 1192 1191 1193 -1 1192 1193 1194 -1 1194 1193 1195 -1 1194 1195 1196 -1 1196 1195 1197 -1 1196 1197 1198 -1 1198 1197 1199 -1 1198 1199 1200 -1 1200 1199 1201 -1 1200 1201 1202 -1 1202 1201 1203 -1 1202 1203 1204 -1 1204 1203 1205 -1 1204 1205 1206 -1 1206 1205 1207 -1 1206 1207 1208 -1 1208 1207 1209 -1 1208 1209 1210 -1 1210 1209 1211 -1 1210 1211 1212 -1 1212 1211 1213 -1 1212 1213 1214 -1 1214 1213 1215 -1 1214 1215 1216 -1 1216 1215 1217 -1 1216 1217 1218 -1 1218 1217 1219 -1 1218 1219 1220 -1 1220 1219 1221 -1 1220 1221 1222 -1 1222 1221 1223 -1 1222 1223 1224 -1 1224 1223 1225 -1 1224 1225 1226 -1 1226 1225 1227 -1 1226 1227 1036 -1 1036 1227 1037 -1 1228 1229 1230 -1 1230 1229 1231 -1 1232 1228 1233 -1 1233 1228 1230 -1 1234 1232 1235 -1 1235 1232 1233 -1 1236 1234 1237 -1 1237 1234 1235 -1 1238 1236 1239 -1 1239 1236 1237 -1 1240 1238 1241 -1 1241 1238 1239 -1 1240 1241 1315 1314 -1 1247 1249 1331 1329 -1 1248 1246 1322 1318 -1 1243 1245 1330 1326 -1 1241 1243 1326 1325 -1 1321 1317 1327 1333 -1 1242 1240 1314 1316 -1 1244 1242 1316 1320 -1 1250 1248 1251 -1 1251 1248 1249 -1 1252 1250 1253 -1 1253 1250 1251 -1 1254 1252 1255 -1 1255 1252 1253 -1 1256 1254 1257 -1 1257 1254 1255 -1 1258 1256 1259 -1 1259 1256 1257 -1 1259 1261 1291 1289 -1 1267 1266 1286 1287 -1 1265 1267 1287 1285 -1 1264 1262 1292 1284 -1 1258 1259 1289 1288 -1 1262 1260 1290 1292 -1 1266 1264 1284 1286 -1 1261 1263 1293 1291 -1 1268 1266 1269 -1 1269 1266 1267 -1 1270 1268 1271 -1 1271 1268 1269 -1 1272 1270 1273 -1 1273 1270 1271 -1 1274 1272 1275 -1 1275 1272 1273 -1 1276 1274 1277 -1 1277 1274 1275 -1 1278 1276 1279 -1 1279 1276 1277 -1 1280 1278 1281 -1 1281 1278 1279 -1 1282 1280 1283 -1 1283 1280 1281 -1 1229 1282 1231 -1 1231 1282 1283 -1 1039 1037 279 -1 279 1037 1227 -1 279 1227 1225 -1 279 1225 221 -1 221 1225 1223 -1 221 1223 223 -1 223 1223 1221 -1 223 1221 1219 -1 1219 1217 223 -1 223 1217 225 -1 225 1217 1215 -1 225 1215 1213 -1 1213 1211 225 -1 225 1211 227 -1 227 1211 1209 -1 227 1209 1207 -1 1207 1205 227 -1 227 1205 1203 -1 227 1203 1201 -1 227 1201 229 -1 229 1201 1199 -1 229 1199 1197 -1 1197 1195 229 -1 229 1195 573 -1 229 573 571 -1 1195 1193 573 -1 573 1193 575 -1 575 1193 1191 -1 575 1191 577 -1 577 1191 1189 -1 577 1189 579 -1 579 1189 1187 -1 579 1187 581 -1 581 1187 1185 -1 581 1185 583 -1 583 1185 1183 -1 583 1183 585 -1 585 1183 1181 -1 585 1181 587 -1 587 1181 1179 -1 587 1179 589 -1 589 1179 1177 -1 589 1177 591 -1 591 1177 1175 -1 591 1175 593 -1 593 1175 595 -1 595 1175 1173 -1 595 1173 597 -1 597 1173 1171 -1 597 1171 599 -1 599 1171 1169 -1 599 1169 601 -1 601 1169 1167 -1 601 1167 603 -1 603 1167 1165 -1 603 1165 605 -1 605 1165 1163 -1 605 1163 607 -1 607 1163 1161 -1 607 1161 1021 -1 1021 1161 1159 -1 1021 1159 1157 -1 1157 1155 1021 -1 1021 1155 1153 -1 1021 1153 1151 -1 1151 1149 1021 -1 1021 1149 1147 -1 1021 1147 1145 -1 1145 1143 1021 -1 1021 1143 1141 -1 1021 1141 1139 -1 1139 1137 1021 -1 1021 1137 1135 -1 1021 1135 1133 -1 1133 1131 1021 -1 1021 1131 1129 -1 1021 1129 1127 -1 1127 1125 1021 -1 1021 1125 1023 -1 1023 1125 1123 -1 1023 1123 1121 -1 1121 1119 1023 -1 1023 1119 1117 -1 1023 1117 1115 -1 1023 1115 1025 -1 1025 1115 1113 -1 1025 1113 1111 -1 1111 1109 1025 -1 1025 1109 1107 -1 1025 1107 1105 -1 1025 1105 1027 -1 1027 1105 1103 -1 1027 1103 1101 -1 1101 1099 1027 -1 1027 1099 1097 -1 1027 1097 1095 -1 1027 1095 1283 -1 1283 1095 1093 -1 1283 1093 1091 -1 1091 1089 1283 -1 1283 1089 1087 -1 1283 1087 1085 -1 1085 1083 1283 -1 1283 1083 1081 -1 1283 1081 1079 -1 1079 1077 1283 -1 1283 1077 1075 -1 1283 1075 1073 -1 1283 1073 277 -1 277 1073 1071 -1 277 1071 1069 -1 1069 1067 277 -1 277 1067 279 -1 279 1067 1065 -1 279 1065 1063 -1 1063 1061 279 -1 279 1061 1059 -1 279 1059 1057 -1 1057 1055 279 -1 279 1055 1053 -1 279 1053 1051 -1 1051 1049 279 -1 279 1049 1047 -1 279 1047 1045 -1 1045 1043 279 -1 279 1043 1041 -1 279 1041 1039 -1 986 987 1281 -1 1281 987 1035 -1 1281 1035 1033 -1 1281 1033 1283 -1 1283 1033 1031 -1 1283 1031 1029 -1 1029 1027 1283 -1 1019 623 1021 -1 1021 623 621 -1 1021 621 619 -1 1017 685 1019 -1 1019 685 683 -1 1019 683 681 -1 1015 547 1017 -1 1017 547 545 -1 1017 545 281 -1 281 545 543 -1 281 543 541 -1 547 1015 549 -1 549 1015 1013 -1 549 1013 25 -1 25 1013 27 -1 27 1013 1011 -1 27 1011 29 -1 29 1011 1009 -1 29 1009 31 -1 31 1009 1007 -1 31 1007 158 -1 158 1007 1005 -1 158 1005 161 -1 161 1005 1003 -1 161 1003 163 -1 163 1003 1001 -1 163 1001 165 -1 165 1001 975 -1 165 975 973 -1 1001 999 975 -1 975 999 977 -1 977 999 997 -1 977 997 979 -1 979 997 67 -1 979 67 981 -1 981 67 983 -1 983 67 939 -1 939 67 65 -1 939 65 938 -1 938 65 941 -1 941 65 63 -1 941 63 943 -1 943 63 61 -1 943 61 945 -1 945 61 59 -1 945 59 947 -1 947 59 57 -1 947 57 1255 -1 1255 57 1257 -1 1257 57 54 -1 1257 54 1259 -1 1259 54 1261 -1 1261 54 55 -1 1261 55 1263 -1 1263 55 103 -1 1263 103 1265 -1 1265 103 1267 -1 1267 103 101 -1 1267 101 99 -1 995 501 997 -1 997 501 499 -1 997 499 125 -1 125 499 497 -1 125 497 495 -1 993 371 995 -1 995 371 369 -1 995 369 367 -1 991 879 993 -1 993 879 877 -1 993 877 875 -1 989 889 991 -1 991 889 887 -1 991 887 885 -1 986 899 989 -1 989 899 897 -1 989 897 895 -1 165 973 167 -1 167 973 971 -1 167 971 169 -1 169 971 969 -1 169 969 171 -1 171 969 173 -1 173 969 967 -1 173 967 175 -1 175 967 965 -1 175 965 177 -1 177 965 963 -1 177 963 179 -1 179 963 961 -1 179 961 1255 -1 1255 961 959 -1 1255 959 957 -1 957 955 1255 -1 1255 955 953 -1 1255 953 951 -1 951 949 1255 -1 1255 949 947 -1 935 71 745 -1 745 71 69 -1 745 69 747 -1 747 69 749 -1 749 69 751 -1 751 69 753 -1 753 69 755 -1 755 69 757 -1 757 69 759 -1 759 69 761 -1 761 69 763 -1 763 69 765 -1 765 69 767 -1 767 69 769 -1 769 69 771 -1 771 69 773 -1 773 69 775 -1 775 69 777 -1 777 69 779 -1 779 69 149 -1 779 149 781 -1 781 149 147 -1 781 147 783 -1 783 147 785 -1 785 147 787 -1 787 147 145 -1 787 145 789 -1 789 145 791 -1 791 145 793 -1 793 145 143 -1 793 143 795 -1 795 143 797 -1 797 143 799 -1 799 143 801 -1 801 143 803 -1 803 143 141 -1 803 141 805 -1 805 141 807 -1 807 141 809 -1 809 141 421 -1 809 421 811 -1 811 421 419 -1 811 419 813 -1 813 419 417 -1 813 417 815 -1 815 417 415 -1 815 415 817 -1 817 415 413 -1 817 413 819 -1 819 413 411 -1 819 411 821 -1 821 411 409 -1 821 409 823 -1 823 409 407 -1 823 407 825 -1 825 407 405 -1 825 405 827 -1 827 405 403 -1 827 403 829 -1 829 403 401 -1 829 401 399 -1 935 933 71 -1 71 933 931 -1 71 931 1281 -1 1281 931 929 -1 1281 929 927 -1 927 925 1281 -1 1281 925 923 -1 1281 923 921 -1 921 919 1281 -1 1281 919 917 -1 1281 917 915 -1 915 913 1281 -1 1281 913 911 -1 1281 911 909 -1 1281 909 986 -1 986 909 907 -1 986 907 905 -1 905 903 986 -1 986 903 901 -1 986 901 899 -1 895 893 989 -1 989 893 891 -1 989 891 889 -1 885 883 991 -1 991 883 881 -1 991 881 879 -1 875 873 993 -1 993 873 871 -1 993 871 869 -1 869 867 993 -1 993 867 865 -1 993 865 863 -1 863 861 993 -1 993 861 859 -1 993 859 857 -1 857 855 993 -1 993 855 853 -1 993 853 851 -1 851 849 993 -1 993 849 847 -1 993 847 845 -1 845 843 993 -1 993 843 387 -1 993 387 385 -1 843 841 387 -1 387 841 389 -1 389 841 839 -1 389 839 391 -1 391 839 837 -1 391 837 393 -1 393 837 835 -1 393 835 395 -1 395 835 833 -1 395 833 397 -1 397 833 831 -1 397 831 399 -1 399 831 829 -1 555 553 233 -1 233 553 743 -1 233 743 741 -1 233 741 235 -1 235 741 739 -1 235 739 737 -1 737 735 235 -1 235 735 733 -1 235 733 731 -1 235 731 237 -1 237 731 729 -1 237 729 727 -1 727 725 237 -1 237 725 723 -1 237 723 239 -1 239 723 721 -1 239 721 719 -1 719 717 239 -1 239 717 715 -1 239 715 713 -1 239 713 241 -1 241 713 711 -1 241 711 709 -1 709 707 241 -1 241 707 705 -1 241 705 243 -1 243 705 703 -1 243 703 701 -1 701 699 243 -1 243 699 697 -1 243 697 695 -1 243 695 245 -1 245 695 693 -1 245 693 691 -1 691 689 245 -1 245 689 687 -1 245 687 1017 -1 1017 687 685 -1 681 679 1019 -1 1019 679 677 -1 1019 677 675 -1 675 673 1019 -1 1019 673 671 -1 1019 671 669 -1 669 667 1019 -1 1019 667 665 -1 1019 665 663 -1 663 661 1019 -1 1019 661 659 -1 1019 659 657 -1 657 655 1019 -1 1019 655 653 -1 1019 653 651 -1 651 649 1019 -1 1019 649 647 -1 1019 647 645 -1 645 643 1019 -1 1019 643 641 -1 1019 641 639 -1 639 637 1019 -1 1019 637 635 -1 1019 635 633 -1 633 631 1019 -1 1019 631 629 -1 1019 629 627 -1 627 625 1019 -1 1019 625 623 -1 619 617 1021 -1 1021 617 615 -1 1021 615 613 -1 613 611 1021 -1 1021 611 609 -1 1021 609 607 -1 229 571 231 -1 231 571 569 -1 231 569 567 -1 567 565 231 -1 231 565 563 -1 231 563 561 -1 231 561 233 -1 233 561 559 -1 233 559 557 -1 557 555 233 -1 551 23 507 -1 507 23 21 -1 507 21 506 -1 506 21 19 -1 506 19 17 -1 23 551 25 -1 25 551 549 -1 541 539 281 -1 281 539 283 -1 283 539 537 -1 283 537 535 -1 283 535 285 -1 285 535 533 -1 285 533 287 -1 287 533 531 -1 287 531 289 -1 289 531 529 -1 289 529 291 -1 291 529 1253 -1 291 1253 1251 -1 529 527 1253 -1 1253 527 525 -1 1253 525 523 -1 523 521 1253 -1 1253 521 519 -1 1253 519 517 -1 517 515 1253 -1 1253 515 11 -1 1253 11 9 -1 515 513 11 -1 11 513 13 -1 13 513 511 -1 13 511 15 -1 15 511 509 -1 15 509 17 -1 17 509 506 -1 315 313 995 -1 995 313 503 -1 995 503 501 -1 495 493 125 -1 125 493 491 -1 125 491 127 -1 127 491 489 -1 127 489 487 -1 487 485 127 -1 127 485 483 -1 127 483 481 -1 127 481 129 -1 129 481 479 -1 129 479 477 -1 477 475 129 -1 129 475 473 -1 129 473 131 -1 131 473 471 -1 131 471 469 -1 469 467 131 -1 131 467 465 -1 131 465 463 -1 131 463 133 -1 133 463 461 -1 133 461 459 -1 459 457 133 -1 133 457 455 -1 133 455 135 -1 135 455 453 -1 135 453 451 -1 451 449 135 -1 135 449 447 -1 135 447 445 -1 135 445 137 -1 137 445 443 -1 137 443 441 -1 441 439 137 -1 137 439 437 -1 137 437 435 -1 435 433 137 -1 137 433 139 -1 139 433 431 -1 139 431 429 -1 429 427 139 -1 139 427 425 -1 139 425 423 -1 139 423 141 -1 141 423 421 -1 385 383 993 -1 993 383 381 -1 993 381 379 -1 379 377 993 -1 993 377 375 -1 993 375 373 -1 373 371 993 -1 367 365 995 -1 995 365 363 -1 995 363 361 -1 361 359 995 -1 995 359 357 -1 995 357 355 -1 355 353 995 -1 995 353 351 -1 995 351 349 -1 349 347 995 -1 995 347 345 -1 995 345 343 -1 343 341 995 -1 995 341 339 -1 995 339 337 -1 337 335 995 -1 995 335 333 -1 995 333 331 -1 331 329 995 -1 995 329 327 -1 995 327 325 -1 325 323 995 -1 995 323 321 -1 995 321 319 -1 319 317 995 -1 995 317 315 -1 311 1235 263 -1 263 1235 1233 -1 263 1233 262 -1 262 1233 1230 -1 262 1230 265 -1 265 1230 267 -1 267 1230 1231 -1 267 1231 269 -1 269 1231 1283 -1 269 1283 271 -1 271 1283 273 -1 273 1283 275 -1 275 1283 277 -1 1235 311 1237 -1 1237 311 309 -1 1237 309 1239 -1 1239 309 307 -1 1239 307 305 -1 1239 305 1241 -1 1241 305 303 -1 1241 303 301 -1 301 299 1241 -1 1241 299 297 -1 1241 297 1243 -1 1243 297 1245 -1 1245 297 295 -1 1245 295 1247 -1 1247 295 293 -1 1247 293 1249 -1 1249 293 1251 -1 1251 293 291 -1 279 211 281 -1 281 211 259 -1 281 259 257 -1 257 255 281 -1 281 255 253 -1 281 253 251 -1 251 249 281 -1 281 249 247 -1 281 247 1017 -1 1017 247 245 -1 221 219 279 -1 279 219 217 -1 279 217 215 -1 215 213 279 -1 279 213 210 -1 279 210 211 -1 207 35 159 -1 159 35 33 -1 159 33 158 -1 158 33 31 -1 35 207 37 -1 37 207 205 -1 37 205 39 -1 39 205 203 -1 39 203 41 -1 41 203 201 -1 41 201 43 -1 43 201 199 -1 43 199 45 -1 45 199 197 -1 45 197 47 -1 47 197 195 -1 47 195 49 -1 49 195 193 -1 49 193 51 -1 51 193 191 -1 51 191 3 -1 3 191 189 -1 3 189 2 -1 2 189 187 -1 2 187 1253 -1 1253 187 1255 -1 1255 187 185 -1 1255 185 183 -1 183 181 1255 -1 1255 181 179 -1 106 107 69 -1 69 107 155 -1 69 155 153 -1 153 151 69 -1 69 151 149 -1 125 123 997 -1 997 123 67 -1 123 121 67 -1 67 121 119 -1 67 119 117 -1 117 115 67 -1 67 115 113 -1 67 113 111 -1 111 109 67 -1 67 109 69 -1 69 109 106 -1 99 97 1267 -1 1267 97 95 -1 1267 95 1269 -1 1269 95 93 -1 1269 93 91 -1 1269 91 1271 -1 1271 91 89 -1 1271 89 1273 -1 1273 89 87 -1 1273 87 1275 -1 1275 87 85 -1 1275 85 1277 -1 1277 85 83 -1 1277 83 81 -1 1277 81 1279 -1 1279 81 79 -1 1279 79 1281 -1 1281 79 77 -1 1281 77 75 -1 75 73 1281 -1 1281 73 71 -1 9 7 1253 -1 1253 7 5 -1 1253 5 2 -1 1224 1226 278 -1 278 1226 1036 -1 278 1036 1038 -1 1038 1040 278 -1 278 1040 1042 -1 278 1042 1044 -1 1044 1046 278 -1 278 1046 1048 -1 278 1048 1050 -1 1050 1052 278 -1 278 1052 1054 -1 278 1054 1056 -1 1056 1058 278 -1 278 1058 1060 -1 278 1060 1062 -1 1062 1064 278 -1 278 1064 1066 -1 278 1066 276 -1 276 1066 1068 -1 276 1068 1070 -1 1070 1072 276 -1 276 1072 1282 -1 276 1282 274 -1 274 1282 272 -1 272 1282 270 -1 270 1282 268 -1 268 1282 1229 -1 268 1229 266 -1 266 1229 1228 -1 266 1228 264 -1 264 1228 260 -1 260 1228 1232 -1 260 1232 261 -1 261 1232 1234 -1 261 1234 310 -1 310 1234 1236 -1 310 1236 308 -1 308 1236 1238 -1 308 1238 306 -1 306 1238 304 -1 304 1238 1240 -1 304 1240 302 -1 302 1240 300 -1 300 1240 298 -1 298 1240 296 -1 296 1240 1242 -1 296 1242 1244 -1 1072 1074 1282 -1 1282 1074 1076 -1 1282 1076 1078 -1 1078 1080 1282 -1 1282 1080 1082 -1 1282 1082 1084 -1 1084 1086 1282 -1 1282 1086 1088 -1 1282 1088 1090 -1 1090 1092 1282 -1 1282 1092 1094 -1 1282 1094 1026 -1 1026 1094 1096 -1 1026 1096 1098 -1 1098 1100 1026 -1 1026 1100 1102 -1 1026 1102 1104 -1 1026 1104 1024 -1 1024 1104 1106 -1 1024 1106 1108 -1 1108 1110 1024 -1 1024 1110 1112 -1 1024 1112 1114 -1 1024 1114 1022 -1 1022 1114 1116 -1 1022 1116 1118 -1 1118 1120 1022 -1 1022 1120 1122 -1 1022 1122 1124 -1 1022 1124 1020 -1 1020 1124 1126 -1 1020 1126 1128 -1 1128 1130 1020 -1 1020 1130 1132 -1 1020 1132 1134 -1 1134 1136 1020 -1 1020 1136 1138 -1 1020 1138 1140 -1 1140 1142 1020 -1 1020 1142 1144 -1 1020 1144 1146 -1 1146 1148 1020 -1 1020 1148 1150 -1 1020 1150 1152 -1 1152 1154 1020 -1 1020 1154 1156 -1 1020 1156 1158 -1 1158 1160 1020 -1 1020 1160 606 -1 1020 606 608 -1 1160 1162 606 -1 606 1162 604 -1 604 1162 1164 -1 604 1164 602 -1 602 1164 1166 -1 602 1166 600 -1 600 1166 1168 -1 600 1168 598 -1 598 1168 1170 -1 598 1170 596 -1 596 1170 1172 -1 596 1172 594 -1 594 1172 1174 -1 594 1174 592 -1 592 1174 590 -1 590 1174 1176 -1 590 1176 588 -1 588 1176 1178 -1 588 1178 586 -1 586 1178 1180 -1 586 1180 584 -1 584 1180 1182 -1 584 1182 582 -1 582 1182 1184 -1 582 1184 580 -1 580 1184 1186 -1 580 1186 578 -1 578 1186 1188 -1 578 1188 576 -1 576 1188 1190 -1 576 1190 574 -1 574 1190 1192 -1 574 1192 572 -1 572 1192 1194 -1 572 1194 228 -1 228 1194 1196 -1 228 1196 1198 -1 1198 1200 228 -1 228 1200 226 -1 226 1200 1202 -1 226 1202 1204 -1 1204 1206 226 -1 226 1206 1208 -1 226 1208 1210 -1 226 1210 224 -1 224 1210 1212 -1 224 1212 1214 -1 1214 1216 224 -1 224 1216 222 -1 222 1216 1218 -1 222 1218 1220 -1 1220 1222 222 -1 222 1222 220 -1 220 1222 1224 -1 220 1224 278 -1 1032 1034 1280 -1 1280 1034 985 -1 1280 985 984 -1 988 898 984 -1 984 898 900 -1 984 900 902 -1 990 888 988 -1 988 888 890 -1 988 890 892 -1 992 878 990 -1 990 878 880 -1 990 880 882 -1 994 370 992 -1 992 370 372 -1 992 372 374 -1 996 500 994 -1 994 500 502 -1 994 502 312 -1 998 976 996 -1 996 976 978 -1 996 978 66 -1 66 978 980 -1 66 980 982 -1 976 998 974 -1 974 998 1000 -1 974 1000 164 -1 164 1000 162 -1 162 1000 1002 -1 162 1002 160 -1 160 1002 1004 -1 160 1004 156 -1 156 1004 1006 -1 156 1006 30 -1 30 1006 1008 -1 30 1008 28 -1 28 1008 1010 -1 28 1010 26 -1 26 1010 1012 -1 26 1012 24 -1 24 1012 548 -1 24 548 550 -1 1012 1014 548 -1 548 1014 546 -1 546 1014 1016 -1 546 1016 544 -1 544 1016 280 -1 544 280 542 -1 542 280 540 -1 540 280 538 -1 538 280 282 -1 538 282 536 -1 536 282 534 -1 534 282 284 -1 534 284 532 -1 532 284 286 -1 532 286 530 -1 530 286 288 -1 530 288 528 -1 528 288 290 -1 528 290 1252 -1 1252 290 1250 -1 1250 290 292 -1 1250 292 1248 -1 1248 292 1246 -1 1246 292 294 -1 1246 294 1244 -1 1244 294 296 -1 1018 684 1016 -1 1016 684 686 -1 1016 686 244 -1 244 686 688 -1 244 688 690 -1 1020 622 1018 -1 1018 622 624 -1 1018 624 626 -1 1026 1028 1282 -1 1282 1028 1030 -1 1282 1030 1032 -1 1282 1032 1280 -1 982 937 66 -1 66 937 64 -1 64 937 936 -1 64 936 940 -1 64 940 62 -1 62 940 942 -1 62 942 60 -1 60 942 944 -1 60 944 58 -1 58 944 946 -1 58 946 56 -1 56 946 1254 -1 56 1254 1256 -1 946 948 1254 -1 1254 948 950 -1 1254 950 952 -1 952 954 1254 -1 1254 954 956 -1 1254 956 958 -1 958 960 1254 -1 1254 960 178 -1 1254 178 180 -1 960 962 178 -1 178 962 176 -1 176 962 964 -1 176 964 174 -1 174 964 966 -1 174 966 172 -1 172 966 968 -1 172 968 170 -1 170 968 168 -1 168 968 970 -1 168 970 166 -1 166 970 972 -1 166 972 164 -1 164 972 974 -1 932 934 70 -1 70 934 744 -1 70 744 68 -1 68 744 746 -1 68 746 748 -1 748 750 68 -1 68 750 752 -1 68 752 754 -1 754 756 68 -1 68 756 758 -1 68 758 760 -1 760 762 68 -1 68 762 764 -1 68 764 766 -1 766 768 68 -1 68 768 770 -1 68 770 772 -1 772 774 68 -1 68 774 776 -1 68 776 778 -1 68 778 148 -1 148 778 780 -1 148 780 146 -1 146 780 782 -1 146 782 784 -1 784 786 146 -1 146 786 144 -1 144 786 788 -1 144 788 790 -1 790 792 144 -1 144 792 142 -1 142 792 794 -1 142 794 796 -1 796 798 142 -1 142 798 800 -1 142 800 802 -1 142 802 140 -1 140 802 804 -1 140 804 806 -1 806 808 140 -1 140 808 420 -1 140 420 422 -1 808 810 420 -1 420 810 418 -1 418 810 812 -1 418 812 416 -1 416 812 814 -1 416 814 414 -1 414 814 816 -1 414 816 412 -1 412 816 818 -1 412 818 410 -1 410 818 820 -1 410 820 408 -1 408 820 822 -1 408 822 406 -1 406 822 824 -1 406 824 404 -1 404 824 826 -1 404 826 402 -1 402 826 828 -1 402 828 400 -1 400 828 398 -1 398 828 830 -1 398 830 396 -1 396 830 832 -1 396 832 394 -1 394 832 834 -1 394 834 392 -1 392 834 836 -1 392 836 390 -1 390 836 838 -1 390 838 388 -1 388 838 840 -1 388 840 386 -1 386 840 842 -1 386 842 992 -1 992 842 844 -1 992 844 846 -1 846 848 992 -1 992 848 850 -1 992 850 852 -1 852 854 992 -1 992 854 856 -1 992 856 858 -1 858 860 992 -1 992 860 862 -1 992 862 864 -1 864 866 992 -1 992 866 868 -1 992 868 870 -1 870 872 992 -1 992 872 874 -1 992 874 876 -1 876 878 992 -1 882 884 990 -1 990 884 886 -1 990 886 888 -1 892 894 988 -1 988 894 896 -1 988 896 898 -1 902 904 984 -1 984 904 906 -1 984 906 908 -1 984 908 1280 -1 1280 908 910 -1 1280 910 912 -1 912 914 1280 -1 1280 914 916 -1 1280 916 918 -1 918 920 1280 -1 1280 920 922 -1 1280 922 924 -1 924 926 1280 -1 1280 926 928 -1 1280 928 930 -1 1280 930 70 -1 70 930 932 -1 740 742 232 -1 232 742 552 -1 232 552 554 -1 554 556 232 -1 232 556 558 -1 232 558 560 -1 232 560 230 -1 230 560 562 -1 230 562 564 -1 564 566 230 -1 230 566 568 -1 230 568 570 -1 230 570 228 -1 228 570 572 -1 608 610 1020 -1 1020 610 612 -1 1020 612 614 -1 614 616 1020 -1 1020 616 618 -1 1020 618 620 -1 620 622 1020 -1 626 628 1018 -1 1018 628 630 -1 1018 630 632 -1 632 634 1018 -1 1018 634 636 -1 1018 636 638 -1 638 640 1018 -1 1018 640 642 -1 1018 642 644 -1 644 646 1018 -1 1018 646 648 -1 1018 648 650 -1 650 652 1018 -1 1018 652 654 -1 1018 654 656 -1 656 658 1018 -1 1018 658 660 -1 1018 660 662 -1 662 664 1018 -1 1018 664 666 -1 1018 666 668 -1 668 670 1018 -1 1018 670 672 -1 1018 672 674 -1 674 676 1018 -1 1018 676 678 -1 1018 678 680 -1 680 682 1018 -1 1018 682 684 -1 690 692 244 -1 244 692 694 -1 244 694 242 -1 242 694 696 -1 242 696 698 -1 698 700 242 -1 242 700 702 -1 242 702 704 -1 242 704 240 -1 240 704 706 -1 240 706 708 -1 708 710 240 -1 240 710 712 -1 240 712 238 -1 238 712 714 -1 238 714 716 -1 716 718 238 -1 238 718 720 -1 238 720 722 -1 238 722 236 -1 236 722 724 -1 236 724 726 -1 726 728 236 -1 236 728 730 -1 236 730 234 -1 234 730 732 -1 234 732 734 -1 734 736 234 -1 234 736 738 -1 234 738 740 -1 234 740 232 -1 24 550 22 -1 22 550 505 -1 22 505 20 -1 20 505 504 -1 20 504 18 -1 18 504 16 -1 16 504 508 -1 16 508 14 -1 14 508 510 -1 14 510 12 -1 12 510 512 -1 12 512 10 -1 10 512 514 -1 10 514 1252 -1 1252 514 516 -1 1252 516 518 -1 518 520 1252 -1 1252 520 522 -1 1252 522 524 -1 524 526 1252 -1 1252 526 528 -1 312 314 994 -1 994 314 316 -1 994 316 318 -1 318 320 994 -1 994 320 322 -1 994 322 324 -1 324 326 994 -1 994 326 328 -1 994 328 330 -1 330 332 994 -1 994 332 334 -1 994 334 336 -1 336 338 994 -1 994 338 340 -1 994 340 342 -1 342 344 994 -1 994 344 346 -1 994 346 348 -1 348 350 994 -1 994 350 352 -1 994 352 354 -1 354 356 994 -1 994 356 358 -1 994 358 360 -1 360 362 994 -1 994 362 364 -1 994 364 366 -1 366 368 994 -1 994 368 370 -1 374 376 992 -1 992 376 378 -1 992 378 380 -1 380 382 992 -1 992 382 384 -1 992 384 386 -1 140 422 138 -1 138 422 424 -1 138 424 426 -1 426 428 138 -1 138 428 430 -1 138 430 432 -1 138 432 136 -1 136 432 434 -1 136 434 436 -1 436 438 136 -1 136 438 440 -1 136 440 442 -1 442 444 136 -1 136 444 134 -1 134 444 446 -1 134 446 448 -1 448 450 134 -1 134 450 452 -1 134 452 454 -1 134 454 132 -1 132 454 456 -1 132 456 458 -1 458 460 132 -1 132 460 462 -1 132 462 130 -1 130 462 464 -1 130 464 466 -1 466 468 130 -1 130 468 470 -1 130 470 472 -1 130 472 128 -1 128 472 474 -1 128 474 476 -1 476 478 128 -1 128 478 480 -1 128 480 126 -1 126 480 482 -1 126 482 484 -1 484 486 126 -1 126 486 488 -1 126 488 490 -1 126 490 124 -1 124 490 492 -1 124 492 494 -1 494 496 124 -1 124 496 498 -1 124 498 996 -1 996 498 500 -1 280 209 278 -1 278 209 208 -1 278 208 212 -1 256 258 280 -1 280 258 209 -1 212 214 278 -1 278 214 216 -1 278 216 218 -1 218 220 278 -1 244 246 1016 -1 1016 246 280 -1 246 248 280 -1 280 248 250 -1 280 250 252 -1 252 254 280 -1 280 254 256 -1 157 32 206 -1 206 32 34 -1 206 34 204 -1 204 34 36 -1 204 36 202 -1 202 36 38 -1 202 38 200 -1 200 38 40 -1 200 40 198 -1 198 40 42 -1 198 42 196 -1 196 42 44 -1 196 44 194 -1 194 44 46 -1 194 46 192 -1 192 46 48 -1 192 48 190 -1 190 48 50 -1 190 50 188 -1 188 50 1 -1 188 1 186 -1 186 1 0 -1 186 0 1254 -1 1254 0 1252 -1 1252 0 4 -1 1252 4 6 -1 32 157 30 -1 30 157 156 -1 180 182 1254 -1 1254 182 184 -1 1254 184 186 -1 152 154 68 -1 68 154 105 -1 68 105 104 -1 104 108 68 -1 68 108 66 -1 66 108 110 -1 66 110 112 -1 112 114 66 -1 66 114 116 -1 66 116 118 -1 118 120 66 -1 66 120 122 -1 66 122 996 -1 996 122 124 -1 148 150 68 -1 68 150 152 -1 53 1262 102 -1 102 1262 1264 -1 102 1264 1266 -1 1262 53 1260 -1 1260 53 52 -1 1260 52 1258 -1 1258 52 1256 -1 1256 52 56 -1 70 72 1280 -1 1280 72 74 -1 1280 74 76 -1 76 78 1280 -1 1280 78 1278 -1 1278 78 80 -1 1278 80 1276 -1 1276 80 82 -1 1276 82 84 -1 1276 84 1274 -1 1274 84 86 -1 1274 86 1272 -1 1272 86 88 -1 1272 88 1270 -1 1270 88 90 -1 1270 90 1268 -1 1268 90 92 -1 1268 92 94 -1 1268 94 1266 -1 1266 94 96 -1 1266 96 98 -1 98 100 1266 -1 1266 100 102 -1 6 8 1252 -1 1252 8 10 -1 1292 1290 1300 1302 -1 1299 1289 1310 1311 -1 1289 1291 1308 1310 -1 1301 1299 1311 1309 -1 1290 1288 1298 1300 -1 1287 1297 1313 1307 -1 1286 1284 1294 1296 -1 1288 1289 1299 1298 -1 1260 1258 1288 1290 -1 1263 1265 1285 1293 -1 1300 1298 1301 -1 1301 1298 1299 -1 1302 1300 1303 -1 1303 1300 1301 -1 1294 1302 1295 -1 1295 1302 1303 -1 1296 1294 1297 -1 1297 1294 1295 -1 1287 1286 1296 1297 -1 1284 1292 1302 1294 -1 1306 1307 1313 1312 -1 1304 1306 1312 1305 -1 1308 1304 1305 1309 -1 1310 1308 1309 1311 -1 1303 1301 1309 1305 -1 1291 1293 1304 1308 -1 1295 1303 1305 1312 -1 1293 1285 1306 1304 -1 1297 1295 1312 1313 -1 1285 1287 1307 1306 -1 1316 1314 1317 -1 1317 1314 1315 -1 1320 1316 1321 -1 1321 1316 1317 -1 1322 1320 1323 -1 1323 1320 1321 -1 1318 1322 1319 -1 1319 1322 1323 -1 1246 1244 1320 1322 -1 1249 1248 1318 1319 -1 1330 1329 1328 1333 -1 1326 1330 1333 1327 -1 1325 1326 1327 1324 -1 1329 1331 1332 1328 -1 1323 1321 1333 1328 -1 1315 1241 1325 1324 -1 1319 1323 1328 1332 -1 1249 1319 1332 1331 -1 1245 1247 1329 1330 -1 1317 1315 1324 1327 -1 "
						                >
							<Coordinate DEF="coords_ME_X_Carriage_Front"
							            point="-1078.890991 -103.998726 0.000000 -1078.401855 -104.063133 0.000000 -1078.890991 -103.998726 6.000000 -1078.401855 -104.063133 6.000000 -1079.380249 -104.063133 0.000000 -1079.380249 -104.063133 6.000000 -1079.836060 -104.251953 0.000000 -1079.836060 -104.251953 6.000000 -1080.227539 -104.552322 0.000000 -1080.227539 -104.552322 6.000000 -1080.527832 -104.943771 0.000000 -1080.527832 -104.943771 6.000000 -1080.716675 -105.399628 0.000000 -1080.716675 -105.399628 6.000000 -1080.778564 -105.869148 0.000000 -1080.778564 -105.869148 6.000000 -1080.778564 -109.083481 0.000000 -1080.778564 -109.083481 6.000000 -1080.716675 -109.553009 0.000000 -1080.716675 -109.553009 6.000000 -1080.527832 -110.008858 0.000000 -1080.527832 -110.008858 6.000000 -1080.227539 -110.400307 0.000000 -1080.227539 -110.400307 6.000000 -1079.836060 -110.700684 0.000000 -1079.836060 -110.700684 6.000000 -1079.380249 -110.889503 0.000000 -1079.380249 -110.889503 6.000000 -1078.890991 -110.953903 0.000000 -1078.890991 -110.953903 6.000000 -1078.401855 -110.889503 0.000000 -1078.401855 -110.889503 6.000000 -1077.945923 -110.700684 0.000000 -1077.945923 -110.700684 6.000000 -1077.554565 -110.400307 0.000000 -1077.554565 -110.400307 6.000000 -1077.254150 -110.008858 0.000000 -1077.254150 -110.008858 6.000000 -1077.065308 -109.553009 0.000000 -1077.065308 -109.553009 6.000000 -1077.003540 -109.083481 0.000000 -1077.003540 -109.083481 6.000000 -1077.003540 -105.869148 0.000000 -1077.003540 -105.869148 6.000000 -1077.065308 -105.399628 0.000000 -1077.065308 -105.399628 6.000000 -1077.254150 -104.943771 0.000000 -1077.254150 -104.943771 6.000000 -1077.554565 -104.552322 0.000000 -1077.554565 -104.552322 6.000000 -1077.945923 -104.251953 0.000000 -1077.945923 -104.251953 6.000000 -1035.483154 -117.984673 0.000000 -1034.544922 -118.108192 0.000000 -1035.483154 -117.984673 6.000000 -1034.544922 -118.108192 6.000000 -1036.421387 -118.108192 0.000000 -1036.421387 -118.108192 6.000000 -1037.295654 -118.470329 0.000000 -1037.295654 -118.470329 6.000000 -1038.046387 -119.046410 0.000000 -1038.046387 -119.046410 6.000000 -1038.622437 -119.797173 0.000000 -1038.622437 -119.797173 6.000000 -1038.984619 -120.671448 0.000000 -1038.984619 -120.671448 6.000000 -1039.108154 -121.609673 0.000000 -1039.108154 -121.609673 6.000000 -1039.108154 -211.465729 0.000000 -1039.108154 -211.465729 6.000000 -1038.984619 -212.403946 0.000000 -1038.984619 -212.403946 6.000000 -1038.622437 -213.278229 0.000000 -1038.622437 -213.278229 6.000000 -1038.046387 -214.028992 0.000000 -1038.046387 -214.028992 6.000000 -1037.295654 -214.605072 0.000000 -1037.295654 -214.605072 6.000000 -1036.421387 -214.967209 0.000000 -1036.421387 -214.967209 6.000000 -1035.483154 -215.090729 0.000000 -1035.483154 -215.090729 6.000000 -1034.544922 -214.967209 0.000000 -1034.544922 -214.967209 6.000000 -1033.670654 -214.605072 0.000000 -1033.670654 -214.605072 6.000000 -1032.919800 -214.028992 0.000000 -1032.919800 -214.028992 6.000000 -1032.343750 -213.278229 0.000000 -1032.343750 -213.278229 6.000000 -1031.981689 -212.403946 0.000000 -1031.981689 -212.403946 6.000000 -1031.858154 -211.465729 0.000000 -1031.858154 -211.465729 6.000000 -1031.858154 -121.609673 0.000000 -1031.858154 -121.609673 6.000000 -1031.981689 -120.671448 0.000000 -1031.981689 -120.671448 6.000000 -1032.343750 -119.797173 0.000000 -1032.343750 -119.797173 6.000000 -1032.919800 -119.046410 0.000000 -1032.919800 -119.046410 6.000000 -1033.670654 -118.470329 0.000000 -1033.670654 -118.470329 6.000000 -1044.203125 -173.747925 0.000000 -1044.291748 -174.420853 0.000000 -1044.203125 -173.747925 6.000000 -1044.291748 -174.420853 6.000000 -1044.203125 -171.247925 0.000000 -1044.203125 -171.247925 6.000000 -1044.291748 -170.574997 0.000000 -1044.291748 -170.574997 6.000000 -1044.551514 -169.947922 0.000000 -1044.551514 -169.947922 6.000000 -1044.964600 -169.409439 0.000000 -1044.964600 -169.409439 6.000000 -1045.503174 -168.996262 0.000000 -1045.503174 -168.996262 6.000000 -1046.130249 -168.736511 0.000000 -1046.130249 -168.736511 6.000000 -1046.803101 -168.647919 0.000000 -1046.803101 -168.647919 6.000000 -1047.476074 -168.736511 0.000000 -1047.476074 -168.736511 6.000000 -1048.103149 -168.996262 0.000000 -1048.103149 -168.996262 6.000000 -1048.641602 -169.409439 0.000000 -1048.641602 -169.409439 6.000000 -1049.054810 -169.947922 0.000000 -1049.054810 -169.947922 6.000000 -1049.314575 -170.574997 0.000000 -1049.314575 -170.574997 6.000000 -1049.403076 -171.247925 0.000000 -1049.403076 -171.247925 6.000000 -1049.403076 -173.747925 0.000000 -1049.403076 -173.747925 6.000000 -1049.314575 -174.420853 0.000000 -1049.314575 -174.420853 6.000000 -1049.054810 -175.047928 0.000000 -1049.054810 -175.047928 6.000000 -1048.641602 -175.586395 0.000000 -1048.641602 -175.586395 6.000000 -1048.103149 -175.999588 0.000000 -1048.103149 -175.999588 6.000000 -1047.476074 -176.259323 0.000000 -1047.476074 -176.259323 6.000000 -1046.803101 -176.347916 0.000000 -1046.803101 -176.347916 6.000000 -1046.130249 -176.259323 0.000000 -1046.130249 -176.259323 6.000000 -1045.503174 -175.999588 0.000000 -1045.503174 -175.999588 6.000000 -1044.964600 -175.586395 0.000000 -1044.964600 -175.586395 6.000000 -1044.551514 -175.047928 0.000000 -1044.551514 -175.047928 6.000000 -1069.204468 -110.889503 0.000000 -1069.660278 -110.700684 0.000000 -1069.204468 -110.889503 6.000000 -1069.660278 -110.700684 6.000000 -1068.715210 -110.953903 0.000000 -1068.715210 -110.953903 6.000000 -1068.226074 -110.889503 0.000000 -1068.226074 -110.889503 6.000000 -1067.770142 -110.700684 0.000000 -1067.770142 -110.700684 6.000000 -1067.378784 -110.400307 0.000000 -1067.378784 -110.400307 6.000000 -1067.078369 -110.008858 0.000000 -1067.078369 -110.008858 6.000000 -1066.889526 -109.553009 0.000000 -1066.889526 -109.553009 6.000000 -1066.827759 -109.083481 0.000000 -1066.827759 -109.083481 6.000000 -1066.827759 -105.869148 0.000000 -1066.827759 -105.869148 6.000000 -1066.889526 -105.399628 0.000000 -1066.889526 -105.399628 6.000000 -1067.078369 -104.943771 0.000000 -1067.078369 -104.943771 6.000000 -1067.378784 -104.552322 0.000000 -1067.378784 -104.552322 6.000000 -1067.770142 -104.251953 0.000000 -1067.770142 -104.251953 6.000000 -1068.226074 -104.063133 0.000000 -1068.226074 -104.063133 6.000000 -1068.715210 -103.998726 0.000000 -1068.715210 -103.998726 6.000000 -1069.204468 -104.063133 0.000000 -1069.204468 -104.063133 6.000000 -1069.660278 -104.251953 0.000000 -1069.660278 -104.251953 6.000000 -1070.051758 -104.552322 0.000000 -1070.051758 -104.552322 6.000000 -1070.352051 -104.943771 0.000000 -1070.352051 -104.943771 6.000000 -1070.540894 -105.399628 0.000000 -1070.540894 -105.399628 6.000000 -1070.602661 -105.869148 0.000000 -1070.602661 -105.869148 6.000000 -1070.602661 -109.083481 0.000000 -1070.602661 -109.083481 6.000000 -1070.540894 -109.553009 0.000000 -1070.540894 -109.553009 6.000000 -1070.352051 -110.008858 0.000000 -1070.352051 -110.008858 6.000000 -1070.051758 -110.400307 0.000000 -1070.051758 -110.400307 6.000000 -1103.403076 -173.747925 0.000000 -1103.403076 -171.247925 0.000000 -1103.403076 -173.747925 6.000000 -1103.403076 -171.247925 6.000000 -1103.314575 -174.420853 0.000000 -1103.314575 -174.420853 6.000000 -1103.054810 -175.047928 0.000000 -1103.054810 -175.047928 6.000000 -1102.641602 -175.586395 0.000000 -1102.641602 -175.586395 6.000000 -1102.103149 -175.999588 0.000000 -1102.103149 -175.999588 6.000000 -1101.476074 -176.259323 0.000000 -1101.476074 -176.259323 6.000000 -1100.803101 -176.347916 0.000000 -1100.803101 -176.347916 6.000000 -1100.130249 -176.259323 0.000000 -1100.130249 -176.259323 6.000000 -1099.503174 -175.999588 0.000000 -1099.503174 -175.999588 6.000000 -1098.964600 -175.586395 0.000000 -1098.964600 -175.586395 6.000000 -1098.551514 -175.047928 0.000000 -1098.551514 -175.047928 6.000000 -1098.291748 -174.420853 0.000000 -1098.291748 -174.420853 6.000000 -1098.203125 -173.747925 0.000000 -1098.203125 -173.747925 6.000000 -1098.203125 -171.247925 0.000000 -1098.203125 -171.247925 6.000000 -1098.291748 -170.574997 0.000000 -1098.291748 -170.574997 6.000000 -1098.551514 -169.947922 0.000000 -1098.551514 -169.947922 6.000000 -1098.964600 -169.409439 0.000000 -1098.964600 -169.409439 6.000000 -1099.503174 -168.996262 0.000000 -1099.503174 -168.996262 6.000000 -1100.130249 -168.736511 0.000000 -1100.130249 -168.736511 6.000000 -1100.803101 -168.647919 0.000000 -1100.803101 -168.647919 6.000000 -1101.476074 -168.736511 0.000000 -1101.476074 -168.736511 6.000000 -1102.103149 -168.996262 0.000000 -1102.103149 -168.996262 6.000000 -1102.641602 -169.409439 0.000000 -1102.641602 -169.409439 6.000000 -1103.054810 -169.947922 0.000000 -1103.054810 -169.947922 6.000000 -1103.314575 -170.574997 0.000000 -1103.314575 -170.574997 6.000000 -1113.935669 -214.605072 0.000000 -1114.686401 -214.028992 0.000000 -1113.935669 -214.605072 6.000000 -1114.686401 -214.028992 6.000000 -1113.061279 -214.967209 0.000000 -1113.061279 -214.967209 6.000000 -1112.123169 -215.090729 0.000000 -1112.123169 -215.090729 6.000000 -1111.184937 -214.967209 0.000000 -1111.184937 -214.967209 6.000000 -1110.310669 -214.605072 0.000000 -1110.310669 -214.605072 6.000000 -1109.559814 -214.028992 0.000000 -1109.559814 -214.028992 6.000000 -1108.983765 -213.278229 0.000000 -1108.983765 -213.278229 6.000000 -1108.621582 -212.403946 0.000000 -1108.621582 -212.403946 6.000000 -1108.498169 -211.465729 0.000000 -1108.498169 -211.465729 6.000000 -1108.498169 -121.609673 0.000000 -1108.498169 -121.609673 6.000000 -1108.621582 -120.671448 0.000000 -1108.621582 -120.671448 6.000000 -1108.983765 -119.797173 0.000000 -1108.983765 -119.797173 6.000000 -1109.559814 -119.046410 0.000000 -1109.559814 -119.046410 6.000000 -1110.310669 -118.470329 0.000000 -1110.310669 -118.470329 6.000000 -1111.184937 -118.108192 0.000000 -1111.184937 -118.108192 6.000000 -1112.123169 -117.984673 0.000000 -1112.123169 -117.984673 6.000000 -1113.061279 -118.108192 0.000000 -1113.061279 -118.108192 6.000000 -1113.935669 -118.470329 0.000000 -1113.935669 -118.470329 6.000000 -1114.686401 -119.046410 0.000000 -1114.686401 -119.046410 6.000000 -1115.262451 -119.797173 0.000000 -1115.262451 -119.797173 6.000000 -1115.624634 -120.671448 0.000000 -1115.624634 -120.671448 6.000000 -1115.748169 -121.609673 0.000000 -1115.748169 -121.609673 6.000000 -1115.748169 -211.465729 0.000000 -1115.748169 -211.465729 6.000000 -1115.624634 -212.403946 0.000000 -1115.624634 -212.403946 6.000000 -1115.262451 -213.278229 0.000000 -1115.262451 -213.278229 6.000000 -1058.107300 -169.260757 0.000000 -1058.107300 -169.260757 6.000000 -1058.204956 -169.251129 0.000000 -1058.204956 -169.251129 6.000000 -1058.303101 -169.247925 0.000000 -1058.303101 -169.247925 6.000000 -1058.401245 -169.251129 0.000000 -1058.401245 -169.251129 6.000000 -1058.498901 -169.260757 0.000000 -1058.498901 -169.260757 6.000000 -1058.595703 -169.276749 0.000000 -1058.595703 -169.276749 6.000000 -1058.691406 -169.299042 0.000000 -1058.691406 -169.299042 6.000000 -1058.785278 -169.327530 0.000000 -1058.785278 -169.327530 6.000000 -1058.877197 -169.362106 0.000000 -1058.877197 -169.362106 6.000000 -1058.966553 -169.402618 0.000000 -1058.966553 -169.402618 6.000000 -1059.053101 -169.448883 0.000000 -1059.053101 -169.448883 6.000000 -1059.136475 -169.500717 0.000000 -1059.136475 -169.500717 6.000000 -1059.216309 -169.557892 0.000000 -1059.216309 -169.557892 6.000000 -1059.292114 -169.620163 0.000000 -1059.292114 -169.620163 6.000000 -1059.363770 -169.687256 0.000000 -1059.363770 -169.687256 6.000000 -1059.430908 -169.758911 0.000000 -1059.430908 -169.758911 6.000000 -1059.493164 -169.834778 0.000000 -1059.493164 -169.834778 6.000000 -1059.550293 -169.914566 0.000000 -1059.550293 -169.914566 6.000000 -1059.602173 -169.997925 0.000000 -1059.602173 -169.997925 6.000000 -1059.648438 -170.084488 0.000000 -1059.648438 -170.084488 6.000000 -1059.688965 -170.173904 0.000000 -1059.688965 -170.173904 6.000000 -1059.723511 -170.265762 0.000000 -1059.723511 -170.265762 6.000000 -1059.751953 -170.359695 0.000000 -1059.751953 -170.359695 6.000000 -1059.774292 -170.455292 0.000000 -1059.774292 -170.455292 6.000000 -1059.790283 -170.552139 0.000000 -1059.790283 -170.552139 6.000000 -1059.799927 -170.649811 0.000000 -1059.799927 -170.649811 6.000000 -1059.803101 -170.747925 0.000000 -1059.803101 -170.747925 6.000000 -1059.799927 -170.846024 0.000000 -1059.799927 -170.846024 6.000000 -1059.790283 -170.943710 0.000000 -1059.790283 -170.943710 6.000000 -1059.774292 -171.040558 0.000000 -1059.774292 -171.040558 6.000000 -1059.751953 -171.136154 0.000000 -1059.751953 -171.136154 6.000000 -1059.723511 -171.230087 0.000000 -1059.723511 -171.230087 6.000000 -1059.688965 -171.321945 0.000000 -1059.688965 -171.321945 6.000000 -1059.648438 -171.411362 0.000000 -1059.648438 -171.411362 6.000000 -1059.602173 -171.497925 0.000000 -1059.602173 -171.497925 6.000000 -1059.550293 -171.581284 0.000000 -1059.550293 -171.581284 6.000000 -1059.493164 -171.661072 0.000000 -1059.493164 -171.661072 6.000000 -1059.430908 -171.736938 0.000000 -1059.430908 -171.736938 6.000000 -1059.363770 -171.808578 0.000000 -1059.363770 -171.808578 6.000000 -1059.292114 -171.875687 0.000000 -1059.292114 -171.875687 6.000000 -1059.216309 -171.937958 0.000000 -1059.216309 -171.937958 6.000000 -1059.136475 -171.995132 0.000000 -1059.136475 -171.995132 6.000000 -1059.053101 -172.046967 0.000000 -1059.053101 -172.046967 6.000000 -1058.966553 -172.093231 0.000000 -1058.966553 -172.093231 6.000000 -1058.877197 -172.133743 0.000000 -1058.877197 -172.133743 6.000000 -1058.785278 -172.168320 0.000000 -1058.785278 -172.168320 6.000000 -1058.691406 -172.196808 0.000000 -1058.691406 -172.196808 6.000000 -1058.595703 -172.219101 0.000000 -1058.595703 -172.219101 6.000000 -1058.498901 -172.235092 0.000000 -1058.498901 -172.235092 6.000000 -1058.401245 -172.244705 0.000000 -1058.401245 -172.244705 6.000000 -1058.303101 -172.247925 0.000000 -1058.303101 -172.247925 6.000000 -1058.204956 -172.244705 0.000000 -1058.204956 -172.244705 6.000000 -1058.107300 -172.235092 0.000000 -1058.107300 -172.235092 6.000000 -1058.010498 -172.219101 0.000000 -1058.010498 -172.219101 6.000000 -1057.914917 -172.196808 0.000000 -1057.914917 -172.196808 6.000000 -1057.820923 -172.168320 0.000000 -1057.820923 -172.168320 6.000000 -1057.729126 -172.133743 0.000000 -1057.729126 -172.133743 6.000000 -1057.639648 -172.093231 0.000000 -1057.639648 -172.093231 6.000000 -1057.553101 -172.046967 0.000000 -1057.553101 -172.046967 6.000000 -1057.469727 -171.995132 0.000000 -1057.469727 -171.995132 6.000000 -1057.390015 -171.937958 0.000000 -1057.390015 -171.937958 6.000000 -1057.314087 -171.875687 0.000000 -1057.314087 -171.875687 6.000000 -1057.242432 -171.808578 0.000000 -1057.242432 -171.808578 6.000000 -1057.175415 -171.736938 0.000000 -1057.175415 -171.736938 6.000000 -1057.113037 -171.661072 0.000000 -1057.113037 -171.661072 6.000000 -1057.055908 -171.581284 0.000000 -1057.055908 -171.581284 6.000000 -1057.004028 -171.497925 0.000000 -1057.004028 -171.497925 6.000000 -1056.957764 -171.411362 0.000000 -1056.957764 -171.411362 6.000000 -1056.917358 -171.321945 0.000000 -1056.917358 -171.321945 6.000000 -1056.882690 -171.230087 0.000000 -1056.882690 -171.230087 6.000000 -1056.854248 -171.136154 0.000000 -1056.854248 -171.136154 6.000000 -1056.831909 -171.040558 0.000000 -1056.831909 -171.040558 6.000000 -1056.815918 -170.943710 0.000000 -1056.815918 -170.943710 6.000000 -1056.806274 -170.846024 0.000000 -1056.806274 -170.846024 6.000000 -1056.803101 -170.747925 0.000000 -1056.803101 -170.747925 6.000000 -1056.806274 -170.649811 0.000000 -1056.806274 -170.649811 6.000000 -1056.815918 -170.552139 0.000000 -1056.815918 -170.552139 6.000000 -1056.831909 -170.455292 0.000000 -1056.831909 -170.455292 6.000000 -1056.854248 -170.359695 0.000000 -1056.854248 -170.359695 6.000000 -1056.882690 -170.265762 0.000000 -1056.882690 -170.265762 6.000000 -1056.917358 -170.173904 0.000000 -1056.917358 -170.173904 6.000000 -1056.957764 -170.084488 0.000000 -1056.957764 -170.084488 6.000000 -1057.004028 -169.997925 0.000000 -1057.004028 -169.997925 6.000000 -1057.055908 -169.914566 0.000000 -1057.055908 -169.914566 6.000000 -1057.113037 -169.834778 0.000000 -1057.113037 -169.834778 6.000000 -1057.175415 -169.758911 0.000000 -1057.175415 -169.758911 6.000000 -1057.242432 -169.687256 0.000000 -1057.242432 -169.687256 6.000000 -1057.314087 -169.620163 0.000000 -1057.314087 -169.620163 6.000000 -1057.390015 -169.557892 0.000000 -1057.390015 -169.557892 6.000000 -1057.469727 -169.500717 0.000000 -1057.469727 -169.500717 6.000000 -1057.553101 -169.448883 0.000000 -1057.553101 -169.448883 6.000000 -1057.639648 -169.402618 0.000000 -1057.639648 -169.402618 6.000000 -1057.729126 -169.362106 0.000000 -1057.729126 -169.362106 6.000000 -1057.820923 -169.327530 0.000000 -1057.820923 -169.327530 6.000000 -1057.914917 -169.299042 0.000000 -1057.914917 -169.299042 6.000000 -1058.010498 -169.276749 0.000000 -1058.010498 -169.276749 6.000000 -1098.203125 -113.247925 0.000000 -1098.291748 -113.920853 0.000000 -1098.203125 -113.247925 6.000000 -1098.291748 -113.920853 6.000000 -1098.291748 -112.574997 0.000000 -1098.291748 -112.574997 6.000000 -1098.551514 -111.947922 0.000000 -1098.551514 -111.947922 6.000000 -1098.964600 -111.409447 0.000000 -1098.964600 -111.409447 6.000000 -1099.503174 -110.996254 0.000000 -1099.503174 -110.996254 6.000000 -1100.130249 -110.736519 0.000000 -1100.130249 -110.736519 6.000000 -1100.803101 -110.647926 0.000000 -1100.803101 -110.647926 6.000000 -1101.476074 -110.736519 0.000000 -1101.476074 -110.736519 6.000000 -1102.103149 -110.996254 0.000000 -1102.103149 -110.996254 6.000000 -1102.641602 -111.409447 0.000000 -1102.641602 -111.409447 6.000000 -1103.054810 -111.947922 0.000000 -1103.054810 -111.947922 6.000000 -1103.314575 -112.574997 0.000000 -1103.314575 -112.574997 6.000000 -1103.403076 -113.247925 0.000000 -1103.403076 -113.247925 6.000000 -1103.314575 -113.920853 0.000000 -1103.314575 -113.920853 6.000000 -1103.054810 -114.547920 0.000000 -1103.054810 -114.547920 6.000000 -1102.641602 -115.086403 0.000000 -1102.641602 -115.086403 6.000000 -1102.103149 -115.499588 0.000000 -1102.103149 -115.499588 6.000000 -1101.476074 -115.759331 0.000000 -1101.476074 -115.759331 6.000000 -1100.803101 -115.847923 0.000000 -1100.803101 -115.847923 6.000000 -1100.130249 -115.759331 0.000000 -1100.130249 -115.759331 6.000000 -1099.503174 -115.499588 0.000000 -1099.503174 -115.499588 6.000000 -1098.964600 -115.086403 0.000000 -1098.964600 -115.086403 6.000000 -1098.551514 -114.547920 0.000000 -1098.551514 -114.547920 6.000000 -1090.493164 -171.661072 0.000000 -1090.493164 -171.661072 6.000000 -1090.430908 -171.736938 0.000000 -1090.430908 -171.736938 6.000000 -1090.363770 -171.808578 0.000000 -1090.363770 -171.808578 6.000000 -1090.292114 -171.875687 0.000000 -1090.292114 -171.875687 6.000000 -1090.216309 -171.937958 0.000000 -1090.216309 -171.937958 6.000000 -1090.136475 -171.995132 0.000000 -1090.136475 -171.995132 6.000000 -1090.053101 -172.046967 0.000000 -1090.053101 -172.046967 6.000000 -1089.966553 -172.093231 0.000000 -1089.966553 -172.093231 6.000000 -1089.877197 -172.133743 0.000000 -1089.877197 -172.133743 6.000000 -1089.785278 -172.168320 0.000000 -1089.785278 -172.168320 6.000000 -1089.691406 -172.196808 0.000000 -1089.691406 -172.196808 6.000000 -1089.595703 -172.219101 0.000000 -1089.595703 -172.219101 6.000000 -1089.498901 -172.235092 0.000000 -1089.498901 -172.235092 6.000000 -1089.401245 -172.244705 0.000000 -1089.401245 -172.244705 6.000000 -1089.303101 -172.247925 0.000000 -1089.303101 -172.247925 6.000000 -1089.204956 -172.244705 0.000000 -1089.204956 -172.244705 6.000000 -1089.107300 -172.235092 0.000000 -1089.107300 -172.235092 6.000000 -1089.010498 -172.219101 0.000000 -1089.010498 -172.219101 6.000000 -1088.914917 -172.196808 0.000000 -1088.914917 -172.196808 6.000000 -1088.820923 -172.168320 0.000000 -1088.820923 -172.168320 6.000000 -1088.729126 -172.133743 0.000000 -1088.729126 -172.133743 6.000000 -1088.639648 -172.093231 0.000000 -1088.639648 -172.093231 6.000000 -1088.553101 -172.046967 0.000000 -1088.553101 -172.046967 6.000000 -1088.469727 -171.995132 0.000000 -1088.469727 -171.995132 6.000000 -1088.390015 -171.937958 0.000000 -1088.390015 -171.937958 6.000000 -1088.314087 -171.875687 0.000000 -1088.314087 -171.875687 6.000000 -1088.242432 -171.808578 0.000000 -1088.242432 -171.808578 6.000000 -1088.175415 -171.736938 0.000000 -1088.175415 -171.736938 6.000000 -1088.113037 -171.661072 0.000000 -1088.113037 -171.661072 6.000000 -1088.055908 -171.581284 0.000000 -1088.055908 -171.581284 6.000000 -1088.004028 -171.497925 0.000000 -1088.004028 -171.497925 6.000000 -1087.957764 -171.411362 0.000000 -1087.957764 -171.411362 6.000000 -1087.917358 -171.321945 0.000000 -1087.917358 -171.321945 6.000000 -1087.882690 -171.230087 0.000000 -1087.882690 -171.230087 6.000000 -1087.854248 -171.136154 0.000000 -1087.854248 -171.136154 6.000000 -1087.831909 -171.040558 0.000000 -1087.831909 -171.040558 6.000000 -1087.815918 -170.943710 0.000000 -1087.815918 -170.943710 6.000000 -1087.806274 -170.846024 0.000000 -1087.806274 -170.846024 6.000000 -1087.803101 -170.747925 0.000000 -1087.803101 -170.747925 6.000000 -1087.806274 -170.649826 0.000000 -1087.806274 -170.649826 6.000000 -1087.815918 -170.552139 0.000000 -1087.815918 -170.552139 6.000000 -1087.831909 -170.455292 0.000000 -1087.831909 -170.455292 6.000000 -1087.854248 -170.359695 0.000000 -1087.854248 -170.359695 6.000000 -1087.882690 -170.265762 0.000000 -1087.882690 -170.265762 6.000000 -1087.917358 -170.173904 0.000000 -1087.917358 -170.173904 6.000000 -1087.957764 -170.084488 0.000000 -1087.957764 -170.084488 6.000000 -1088.004028 -169.997925 0.000000 -1088.004028 -169.997925 6.000000 -1088.055908 -169.914566 0.000000 -1088.055908 -169.914566 6.000000 -1088.113037 -169.834778 0.000000 -1088.113037 -169.834778 6.000000 -1088.175415 -169.758911 0.000000 -1088.175415 -169.758911 6.000000 -1088.242432 -169.687256 0.000000 -1088.242432 -169.687256 6.000000 -1088.314087 -169.620163 0.000000 -1088.314087 -169.620163 6.000000 -1088.390015 -169.557892 0.000000 -1088.390015 -169.557892 6.000000 -1088.469727 -169.500717 0.000000 -1088.469727 -169.500717 6.000000 -1088.553101 -169.448883 0.000000 -1088.553101 -169.448883 6.000000 -1088.639648 -169.402618 0.000000 -1088.639648 -169.402618 6.000000 -1088.729126 -169.362106 0.000000 -1088.729126 -169.362106 6.000000 -1088.820923 -169.327530 0.000000 -1088.820923 -169.327530 6.000000 -1088.914917 -169.299042 0.000000 -1088.914917 -169.299042 6.000000 -1089.010498 -169.276749 0.000000 -1089.010498 -169.276749 6.000000 -1089.107300 -169.260757 0.000000 -1089.107300 -169.260757 6.000000 -1089.204956 -169.251129 0.000000 -1089.204956 -169.251129 6.000000 -1089.303101 -169.247925 0.000000 -1089.303101 -169.247925 6.000000 -1089.401245 -169.251129 0.000000 -1089.401245 -169.251129 6.000000 -1089.498901 -169.260757 0.000000 -1089.498901 -169.260757 6.000000 -1089.595703 -169.276749 0.000000 -1089.595703 -169.276749 6.000000 -1089.691406 -169.299042 0.000000 -1089.691406 -169.299042 6.000000 -1089.785278 -169.327530 0.000000 -1089.785278 -169.327530 6.000000 -1089.877197 -169.362106 0.000000 -1089.877197 -169.362106 6.000000 -1089.966553 -169.402618 0.000000 -1089.966553 -169.402618 6.000000 -1090.053101 -169.448883 0.000000 -1090.053101 -169.448883 6.000000 -1090.136475 -169.500717 0.000000 -1090.136475 -169.500717 6.000000 -1090.216309 -169.557892 0.000000 -1090.216309 -169.557892 6.000000 -1090.292114 -169.620163 0.000000 -1090.292114 -169.620163 6.000000 -1090.363770 -169.687256 0.000000 -1090.363770 -169.687256 6.000000 -1090.430908 -169.758911 0.000000 -1090.430908 -169.758911 6.000000 -1090.493164 -169.834778 0.000000 -1090.493164 -169.834778 6.000000 -1090.550293 -169.914566 0.000000 -1090.550293 -169.914566 6.000000 -1090.602173 -169.997925 0.000000 -1090.602173 -169.997925 6.000000 -1090.648438 -170.084488 0.000000 -1090.648438 -170.084488 6.000000 -1090.688965 -170.173904 0.000000 -1090.688965 -170.173904 6.000000 -1090.723511 -170.265762 0.000000 -1090.723511 -170.265762 6.000000 -1090.751953 -170.359695 0.000000 -1090.751953 -170.359695 6.000000 -1090.774292 -170.455292 0.000000 -1090.774292 -170.455292 6.000000 -1090.790283 -170.552139 0.000000 -1090.790283 -170.552139 6.000000 -1090.799927 -170.649826 0.000000 -1090.799927 -170.649826 6.000000 -1090.803101 -170.747925 0.000000 -1090.803101 -170.747925 6.000000 -1090.799927 -170.846024 0.000000 -1090.799927 -170.846024 6.000000 -1090.790283 -170.943710 0.000000 -1090.790283 -170.943710 6.000000 -1090.774292 -171.040558 0.000000 -1090.774292 -171.040558 6.000000 -1090.751953 -171.136154 0.000000 -1090.751953 -171.136154 6.000000 -1090.723511 -171.230087 0.000000 -1090.723511 -171.230087 6.000000 -1090.688965 -171.321945 0.000000 -1090.688965 -171.321945 6.000000 -1090.648438 -171.411362 0.000000 -1090.648438 -171.411362 6.000000 -1090.602173 -171.497925 0.000000 -1090.602173 -171.497925 6.000000 -1090.550293 -171.581284 0.000000 -1090.550293 -171.581284 6.000000 -1057.242432 -202.808578 0.000000 -1057.242432 -202.808578 6.000000 -1057.175415 -202.736938 0.000000 -1057.175415 -202.736938 6.000000 -1057.113037 -202.661072 0.000000 -1057.113037 -202.661072 6.000000 -1057.055908 -202.581284 0.000000 -1057.055908 -202.581284 6.000000 -1057.004028 -202.497925 0.000000 -1057.004028 -202.497925 6.000000 -1056.957764 -202.411362 0.000000 -1056.957764 -202.411362 6.000000 -1056.917358 -202.321945 0.000000 -1056.917358 -202.321945 6.000000 -1056.882690 -202.230087 0.000000 -1056.882690 -202.230087 6.000000 -1056.854248 -202.136154 0.000000 -1056.854248 -202.136154 6.000000 -1056.831909 -202.040558 0.000000 -1056.831909 -202.040558 6.000000 -1056.815918 -201.943710 0.000000 -1056.815918 -201.943710 6.000000 -1056.806274 -201.846024 0.000000 -1056.806274 -201.846024 6.000000 -1056.803101 -201.747925 0.000000 -1056.803101 -201.747925 6.000000 -1056.806274 -201.649811 0.000000 -1056.806274 -201.649811 6.000000 -1056.815918 -201.552139 0.000000 -1056.815918 -201.552139 6.000000 -1056.831909 -201.455292 0.000000 -1056.831909 -201.455292 6.000000 -1056.854248 -201.359695 0.000000 -1056.854248 -201.359695 6.000000 -1056.882690 -201.265762 0.000000 -1056.882690 -201.265762 6.000000 -1056.917358 -201.173904 0.000000 -1056.917358 -201.173904 6.000000 -1056.957764 -201.084488 0.000000 -1056.957764 -201.084488 6.000000 -1057.004028 -200.997925 0.000000 -1057.004028 -200.997925 6.000000 -1057.055908 -200.914566 0.000000 -1057.055908 -200.914566 6.000000 -1057.113037 -200.834778 0.000000 -1057.113037 -200.834778 6.000000 -1057.175415 -200.758911 0.000000 -1057.175415 -200.758911 6.000000 -1057.242432 -200.687256 0.000000 -1057.242432 -200.687256 6.000000 -1057.314087 -200.620163 0.000000 -1057.314087 -200.620163 6.000000 -1057.390015 -200.557892 0.000000 -1057.390015 -200.557892 6.000000 -1057.469727 -200.500717 0.000000 -1057.469727 -200.500717 6.000000 -1057.553101 -200.448883 0.000000 -1057.553101 -200.448883 6.000000 -1057.639648 -200.402618 0.000000 -1057.639648 -200.402618 6.000000 -1057.729126 -200.362106 0.000000 -1057.729126 -200.362106 6.000000 -1057.820923 -200.327530 0.000000 -1057.820923 -200.327530 6.000000 -1057.914917 -200.299042 0.000000 -1057.914917 -200.299042 6.000000 -1058.010498 -200.276749 0.000000 -1058.010498 -200.276749 6.000000 -1058.107300 -200.260757 0.000000 -1058.107300 -200.260757 6.000000 -1058.204956 -200.251129 0.000000 -1058.204956 -200.251129 6.000000 -1058.303101 -200.247925 0.000000 -1058.303101 -200.247925 6.000000 -1058.401245 -200.251129 0.000000 -1058.401245 -200.251129 6.000000 -1058.498901 -200.260757 0.000000 -1058.498901 -200.260757 6.000000 -1058.595703 -200.276749 0.000000 -1058.595703 -200.276749 6.000000 -1058.691406 -200.299042 0.000000 -1058.691406 -200.299042 6.000000 -1058.785278 -200.327530 0.000000 -1058.785278 -200.327530 6.000000 -1058.877197 -200.362106 0.000000 -1058.877197 -200.362106 6.000000 -1058.966553 -200.402618 0.000000 -1058.966553 -200.402618 6.000000 -1059.053101 -200.448883 0.000000 -1059.053101 -200.448883 6.000000 -1059.136475 -200.500717 0.000000 -1059.136475 -200.500717 6.000000 -1059.216309 -200.557892 0.000000 -1059.216309 -200.557892 6.000000 -1059.292114 -200.620163 0.000000 -1059.292114 -200.620163 6.000000 -1059.363770 -200.687256 0.000000 -1059.363770 -200.687256 6.000000 -1059.430908 -200.758911 0.000000 -1059.430908 -200.758911 6.000000 -1059.493164 -200.834778 0.000000 -1059.493164 -200.834778 6.000000 -1059.550293 -200.914566 0.000000 -1059.550293 -200.914566 6.000000 -1059.602173 -200.997925 0.000000 -1059.602173 -200.997925 6.000000 -1059.648438 -201.084488 0.000000 -1059.648438 -201.084488 6.000000 -1059.688965 -201.173904 0.000000 -1059.688965 -201.173904 6.000000 -1059.723511 -201.265762 0.000000 -1059.723511 -201.265762 6.000000 -1059.751953 -201.359695 0.000000 -1059.751953 -201.359695 6.000000 -1059.774292 -201.455292 0.000000 -1059.774292 -201.455292 6.000000 -1059.790283 -201.552139 0.000000 -1059.790283 -201.552139 6.000000 -1059.799927 -201.649811 0.000000 -1059.799927 -201.649811 6.000000 -1059.803101 -201.747925 0.000000 -1059.803101 -201.747925 6.000000 -1059.799927 -201.846024 0.000000 -1059.799927 -201.846024 6.000000 -1059.790283 -201.943710 0.000000 -1059.790283 -201.943710 6.000000 -1059.774292 -202.040558 0.000000 -1059.774292 -202.040558 6.000000 -1059.751953 -202.136154 0.000000 -1059.751953 -202.136154 6.000000 -1059.723511 -202.230087 0.000000 -1059.723511 -202.230087 6.000000 -1059.688965 -202.321945 0.000000 -1059.688965 -202.321945 6.000000 -1059.648438 -202.411362 0.000000 -1059.648438 -202.411362 6.000000 -1059.602173 -202.497925 0.000000 -1059.602173 -202.497925 6.000000 -1059.550293 -202.581284 0.000000 -1059.550293 -202.581284 6.000000 -1059.493164 -202.661072 0.000000 -1059.493164 -202.661072 6.000000 -1059.430908 -202.736938 0.000000 -1059.430908 -202.736938 6.000000 -1059.363770 -202.808578 0.000000 -1059.363770 -202.808578 6.000000 -1059.292114 -202.875687 0.000000 -1059.292114 -202.875687 6.000000 -1059.216309 -202.937958 0.000000 -1059.216309 -202.937958 6.000000 -1059.136475 -202.995132 0.000000 -1059.136475 -202.995132 6.000000 -1059.053101 -203.046967 0.000000 -1059.053101 -203.046967 6.000000 -1058.966553 -203.093231 0.000000 -1058.966553 -203.093231 6.000000 -1058.877197 -203.133743 0.000000 -1058.877197 -203.133743 6.000000 -1058.785278 -203.168320 0.000000 -1058.785278 -203.168320 6.000000 -1058.691406 -203.196808 0.000000 -1058.691406 -203.196808 6.000000 -1058.595703 -203.219101 0.000000 -1058.595703 -203.219101 6.000000 -1058.498901 -203.235092 0.000000 -1058.498901 -203.235092 6.000000 -1058.401245 -203.244705 0.000000 -1058.401245 -203.244705 6.000000 -1058.303101 -203.247925 0.000000 -1058.303101 -203.247925 6.000000 -1058.204956 -203.244705 0.000000 -1058.204956 -203.244705 6.000000 -1058.107300 -203.235092 0.000000 -1058.107300 -203.235092 6.000000 -1058.010498 -203.219101 0.000000 -1058.010498 -203.219101 6.000000 -1057.914917 -203.196808 0.000000 -1057.914917 -203.196808 6.000000 -1057.820923 -203.168320 0.000000 -1057.820923 -203.168320 6.000000 -1057.729126 -203.133743 0.000000 -1057.729126 -203.133743 6.000000 -1057.639648 -203.093231 0.000000 -1057.639648 -203.093231 6.000000 -1057.553101 -203.046967 0.000000 -1057.553101 -203.046967 6.000000 -1057.469727 -202.995132 0.000000 -1057.469727 -202.995132 6.000000 -1057.390015 -202.937958 0.000000 -1057.390015 -202.937958 6.000000 -1057.314087 -202.875687 0.000000 -1057.314087 -202.875687 6.000000 -1044.964600 -115.086403 0.000000 -1045.503174 -115.499588 0.000000 -1044.964600 -115.086403 6.000000 -1045.503174 -115.499588 6.000000 -1044.551514 -114.547920 0.000000 -1044.551514 -114.547920 6.000000 -1044.291748 -113.920853 0.000000 -1044.291748 -113.920853 6.000000 -1044.203125 -113.247925 0.000000 -1044.203125 -113.247925 6.000000 -1044.291748 -112.574997 0.000000 -1044.291748 -112.574997 6.000000 -1044.551514 -111.947922 0.000000 -1044.551514 -111.947922 6.000000 -1044.964600 -111.409447 0.000000 -1044.964600 -111.409447 6.000000 -1045.503174 -110.996254 0.000000 -1045.503174 -110.996254 6.000000 -1046.130249 -110.736519 0.000000 -1046.130249 -110.736519 6.000000 -1046.803101 -110.647926 0.000000 -1046.803101 -110.647926 6.000000 -1047.476074 -110.736519 0.000000 -1047.476074 -110.736519 6.000000 -1048.103149 -110.996254 0.000000 -1048.103149 -110.996254 6.000000 -1048.641602 -111.409447 0.000000 -1048.641602 -111.409447 6.000000 -1049.054810 -111.947922 0.000000 -1049.054810 -111.947922 6.000000 -1049.314575 -112.574997 0.000000 -1049.314575 -112.574997 6.000000 -1049.403076 -113.247925 0.000000 -1049.403076 -113.247925 6.000000 -1049.314575 -113.920853 0.000000 -1049.314575 -113.920853 6.000000 -1049.054810 -114.547920 0.000000 -1049.054810 -114.547920 6.000000 -1048.641602 -115.086403 0.000000 -1048.641602 -115.086403 6.000000 -1048.103149 -115.499588 0.000000 -1048.103149 -115.499588 6.000000 -1047.476074 -115.759331 0.000000 -1047.476074 -115.759331 6.000000 -1046.803101 -115.847923 0.000000 -1046.803101 -115.847923 6.000000 -1046.130249 -115.759331 0.000000 -1046.130249 -115.759331 6.000000 -1071.540039 -207.125015 0.000000 -1072.202881 -207.633621 0.000000 -1071.540039 -207.125015 6.000000 -1072.202881 -207.633621 6.000000 -1071.031494 -206.462204 0.000000 -1071.031494 -206.462204 6.000000 -1070.711792 -205.690323 0.000000 -1070.711792 -205.690323 6.000000 -1070.602661 -204.862000 0.000000 -1070.602661 -204.862000 6.000000 -1070.602661 -152.259598 0.000000 -1070.602661 -152.259598 6.000000 -1070.711792 -151.431274 0.000000 -1070.711792 -151.431274 6.000000 -1071.031494 -150.659409 0.000000 -1071.031494 -150.659409 6.000000 -1071.540039 -149.996582 0.000000 -1071.540039 -149.996582 6.000000 -1072.202881 -149.487976 0.000000 -1072.202881 -149.487976 6.000000 -1072.974854 -149.168259 0.000000 -1072.974854 -149.168259 6.000000 -1073.803101 -149.059204 0.000000 -1073.803101 -149.059204 6.000000 -1074.631470 -149.168259 0.000000 -1074.631470 -149.168259 6.000000 -1075.403320 -149.487976 0.000000 -1075.403320 -149.487976 6.000000 -1076.066162 -149.996582 0.000000 -1076.066162 -149.996582 6.000000 -1076.574707 -150.659409 0.000000 -1076.574707 -150.659409 6.000000 -1076.894409 -151.431274 0.000000 -1076.894409 -151.431274 6.000000 -1077.003540 -152.259598 0.000000 -1077.003540 -152.259598 6.000000 -1077.003540 -204.862000 0.000000 -1077.003540 -204.862000 6.000000 -1076.894409 -205.690323 0.000000 -1076.894409 -205.690323 6.000000 -1076.574707 -206.462204 0.000000 -1076.574707 -206.462204 6.000000 -1076.066162 -207.125015 0.000000 -1076.066162 -207.125015 6.000000 -1075.403320 -207.633621 0.000000 -1075.403320 -207.633621 6.000000 -1074.631470 -207.953339 0.000000 -1074.631470 -207.953339 6.000000 -1073.803101 -208.062393 0.000000 -1073.803101 -208.062393 6.000000 -1072.974854 -207.953339 0.000000 -1072.974854 -207.953339 6.000000 -1090.774292 -201.455292 0.000000 -1090.774292 -201.455292 6.000000 -1090.790283 -201.552139 0.000000 -1090.790283 -201.552139 6.000000 -1090.799927 -201.649826 0.000000 -1090.799927 -201.649826 6.000000 -1090.803101 -201.747925 0.000000 -1090.803101 -201.747925 6.000000 -1090.799927 -201.846024 0.000000 -1090.799927 -201.846024 6.000000 -1090.790283 -201.943710 0.000000 -1090.790283 -201.943710 6.000000 -1090.774292 -202.040558 0.000000 -1090.774292 -202.040558 6.000000 -1090.751953 -202.136154 0.000000 -1090.751953 -202.136154 6.000000 -1090.723511 -202.230087 0.000000 -1090.723511 -202.230087 6.000000 -1090.688965 -202.321945 0.000000 -1090.688965 -202.321945 6.000000 -1090.648438 -202.411362 0.000000 -1090.648438 -202.411362 6.000000 -1090.602173 -202.497925 0.000000 -1090.602173 -202.497925 6.000000 -1090.550293 -202.581284 0.000000 -1090.550293 -202.581284 6.000000 -1090.493164 -202.661072 0.000000 -1090.493164 -202.661072 6.000000 -1090.430908 -202.736938 0.000000 -1090.430908 -202.736938 6.000000 -1090.363770 -202.808578 0.000000 -1090.363770 -202.808578 6.000000 -1090.292114 -202.875687 0.000000 -1090.292114 -202.875687 6.000000 -1090.216309 -202.937958 0.000000 -1090.216309 -202.937958 6.000000 -1090.136475 -202.995132 0.000000 -1090.136475 -202.995132 6.000000 -1090.053101 -203.046967 0.000000 -1090.053101 -203.046967 6.000000 -1089.966553 -203.093231 0.000000 -1089.966553 -203.093231 6.000000 -1089.877197 -203.133743 0.000000 -1089.877197 -203.133743 6.000000 -1089.785278 -203.168320 0.000000 -1089.785278 -203.168320 6.000000 -1089.691406 -203.196808 0.000000 -1089.691406 -203.196808 6.000000 -1089.595703 -203.219101 0.000000 -1089.595703 -203.219101 6.000000 -1089.498901 -203.235092 0.000000 -1089.498901 -203.235092 6.000000 -1089.401245 -203.244705 0.000000 -1089.401245 -203.244705 6.000000 -1089.303101 -203.247925 0.000000 -1089.303101 -203.247925 6.000000 -1089.204956 -203.244705 0.000000 -1089.204956 -203.244705 6.000000 -1089.107300 -203.235092 0.000000 -1089.107300 -203.235092 6.000000 -1089.010498 -203.219101 0.000000 -1089.010498 -203.219101 6.000000 -1088.914917 -203.196808 0.000000 -1088.914917 -203.196808 6.000000 -1088.820923 -203.168320 0.000000 -1088.820923 -203.168320 6.000000 -1088.729126 -203.133743 0.000000 -1088.729126 -203.133743 6.000000 -1088.639648 -203.093231 0.000000 -1088.639648 -203.093231 6.000000 -1088.553101 -203.046967 0.000000 -1088.553101 -203.046967 6.000000 -1088.469727 -202.995132 0.000000 -1088.469727 -202.995132 6.000000 -1088.390015 -202.937958 0.000000 -1088.390015 -202.937958 6.000000 -1088.314087 -202.875687 0.000000 -1088.314087 -202.875687 6.000000 -1088.242432 -202.808578 0.000000 -1088.242432 -202.808578 6.000000 -1088.175415 -202.736938 0.000000 -1088.175415 -202.736938 6.000000 -1088.113037 -202.661072 0.000000 -1088.113037 -202.661072 6.000000 -1088.055908 -202.581284 0.000000 -1088.055908 -202.581284 6.000000 -1088.004028 -202.497925 0.000000 -1088.004028 -202.497925 6.000000 -1087.957764 -202.411362 0.000000 -1087.957764 -202.411362 6.000000 -1087.917358 -202.321945 0.000000 -1087.917358 -202.321945 6.000000 -1087.882690 -202.230087 0.000000 -1087.882690 -202.230087 6.000000 -1087.854248 -202.136154 0.000000 -1087.854248 -202.136154 6.000000 -1087.831909 -202.040558 0.000000 -1087.831909 -202.040558 6.000000 -1087.815918 -201.943710 0.000000 -1087.815918 -201.943710 6.000000 -1087.806274 -201.846024 0.000000 -1087.806274 -201.846024 6.000000 -1087.803101 -201.747925 0.000000 -1087.803101 -201.747925 6.000000 -1087.806274 -201.649826 0.000000 -1087.806274 -201.649826 6.000000 -1087.815918 -201.552139 0.000000 -1087.815918 -201.552139 6.000000 -1087.831909 -201.455292 0.000000 -1087.831909 -201.455292 6.000000 -1087.854248 -201.359695 0.000000 -1087.854248 -201.359695 6.000000 -1087.882690 -201.265762 0.000000 -1087.882690 -201.265762 6.000000 -1087.917358 -201.173904 0.000000 -1087.917358 -201.173904 6.000000 -1087.957764 -201.084488 0.000000 -1087.957764 -201.084488 6.000000 -1088.004028 -200.997925 0.000000 -1088.004028 -200.997925 6.000000 -1088.055908 -200.914566 0.000000 -1088.055908 -200.914566 6.000000 -1088.113037 -200.834778 0.000000 -1088.113037 -200.834778 6.000000 -1088.175415 -200.758911 0.000000 -1088.175415 -200.758911 6.000000 -1088.242432 -200.687256 0.000000 -1088.242432 -200.687256 6.000000 -1088.314087 -200.620163 0.000000 -1088.314087 -200.620163 6.000000 -1088.390015 -200.557892 0.000000 -1088.390015 -200.557892 6.000000 -1088.469727 -200.500717 0.000000 -1088.469727 -200.500717 6.000000 -1088.553101 -200.448883 0.000000 -1088.553101 -200.448883 6.000000 -1088.639648 -200.402618 0.000000 -1088.639648 -200.402618 6.000000 -1088.729126 -200.362106 0.000000 -1088.729126 -200.362106 6.000000 -1088.820923 -200.327530 0.000000 -1088.820923 -200.327530 6.000000 -1088.914917 -200.299042 0.000000 -1088.914917 -200.299042 6.000000 -1089.010498 -200.276749 0.000000 -1089.010498 -200.276749 6.000000 -1089.107300 -200.260757 0.000000 -1089.107300 -200.260757 6.000000 -1089.204956 -200.251129 0.000000 -1089.204956 -200.251129 6.000000 -1089.303101 -200.247925 0.000000 -1089.303101 -200.247925 6.000000 -1089.401245 -200.251129 0.000000 -1089.401245 -200.251129 6.000000 -1089.498901 -200.260757 0.000000 -1089.498901 -200.260757 6.000000 -1089.595703 -200.276749 0.000000 -1089.595703 -200.276749 6.000000 -1089.691406 -200.299042 0.000000 -1089.691406 -200.299042 6.000000 -1089.785278 -200.327530 0.000000 -1089.785278 -200.327530 6.000000 -1089.877197 -200.362106 0.000000 -1089.877197 -200.362106 6.000000 -1089.966553 -200.402618 0.000000 -1089.966553 -200.402618 6.000000 -1090.053101 -200.448883 0.000000 -1090.053101 -200.448883 6.000000 -1090.136475 -200.500717 0.000000 -1090.136475 -200.500717 6.000000 -1090.216309 -200.557892 0.000000 -1090.216309 -200.557892 6.000000 -1090.292114 -200.620163 0.000000 -1090.292114 -200.620163 6.000000 -1090.363770 -200.687256 0.000000 -1090.363770 -200.687256 6.000000 -1090.430908 -200.758911 0.000000 -1090.430908 -200.758911 6.000000 -1090.493164 -200.834778 0.000000 -1090.493164 -200.834778 6.000000 -1090.550293 -200.914566 0.000000 -1090.550293 -200.914566 6.000000 -1090.602173 -200.997925 0.000000 -1090.602173 -200.997925 6.000000 -1090.648438 -201.084488 0.000000 -1090.648438 -201.084488 6.000000 -1090.688965 -201.173904 0.000000 -1090.688965 -201.173904 6.000000 -1090.723511 -201.265762 0.000000 -1090.723511 -201.265762 6.000000 -1090.751953 -201.359695 0.000000 -1090.751953 -201.359695 6.000000 -1114.775635 -222.349991 0.000000 -1111.894653 -223.543304 0.000000 -1114.775635 -222.349991 6.000000 -1111.894653 -223.543304 6.000000 -1117.249512 -220.451706 0.000000 -1117.249512 -220.451706 6.000000 -1119.147827 -217.977814 0.000000 -1119.147827 -217.977814 6.000000 -1120.341064 -215.096909 0.000000 -1120.341064 -215.096909 6.000000 -1120.748169 -212.005310 0.000000 -1120.748169 -212.005310 6.000000 -1120.748169 -113.247925 0.000000 -1120.748169 -113.247925 6.000000 -1120.341064 -110.156326 0.000000 -1120.341064 -110.156326 6.000000 -1119.147827 -107.275421 0.000000 -1119.147827 -107.275421 6.000000 -1117.249512 -104.801529 0.000000 -1117.249512 -104.801529 6.000000 -1114.775635 -102.903252 0.000000 -1114.775635 -102.903252 6.000000 -1111.894653 -101.709938 0.000000 -1111.894653 -101.709938 6.000000 -1108.803101 -101.302925 0.000000 -1108.803101 -101.302925 6.000000 -1038.803101 -101.302925 0.000000 -1038.803101 -101.302925 6.000000 -1035.711548 -101.709938 0.000000 -1035.711548 -101.709938 6.000000 -1032.830566 -102.903252 0.000000 -1032.830566 -102.903252 6.000000 -1030.356689 -104.801529 0.000000 -1030.356689 -104.801529 6.000000 -1028.458496 -107.275421 0.000000 -1028.458496 -107.275421 6.000000 -1027.265137 -110.156326 0.000000 -1027.265137 -110.156326 6.000000 -1026.858154 -113.247925 0.000000 -1026.858154 -113.247925 6.000000 -1026.858154 -212.005310 0.000000 -1026.858154 -212.005310 6.000000 -1027.265137 -215.096909 0.000000 -1027.265137 -215.096909 6.000000 -1028.458496 -217.977814 0.000000 -1028.458496 -217.977814 6.000000 -1030.356689 -220.451706 0.000000 -1030.356689 -220.451706 6.000000 -1032.830566 -222.349991 0.000000 -1032.830566 -222.349991 6.000000 -1035.711548 -223.543304 0.000000 -1035.711548 -223.543304 6.000000 -1038.803101 -223.950317 0.000000 -1038.803101 -223.950317 6.000000 -1108.803101 -223.950317 0.000000 -1108.803101 -223.950317 6.000000 -1027.265137 -110.156326 0.000000 -1027.265137 -110.156326 6.000000 -1026.858154 -113.247925 0.000000 -1026.858154 -113.247925 6.000000 -1032.830566 -102.903252 0.000000 -1032.830566 -102.903252 6.000000 -1030.356689 -104.801529 0.000000 -1030.356689 -104.801529 6.000000 -1028.458496 -107.275421 0.000000 -1028.458496 -107.275421 6.000000 -1024.367310 -109.379868 0.000000 -1024.367310 -109.379868 6.000000 -1023.883789 -112.856377 0.000000 -1023.883789 -112.856377 6.000000 -1031.004272 -100.523193 0.000000 -1031.004272 -100.523193 6.000000 -1028.235352 -102.680237 0.000000 -1028.235352 -102.680237 6.000000 -1025.860474 -105.775429 0.000000 -1025.860474 -105.775429 6.000000 -1028.458496 -107.275421 51.000000 -1025.860474 -105.775429 51.000000 -1027.265137 -110.156326 51.000000 -1026.858154 -113.247925 51.000000 -1030.356689 -104.801529 51.000000 -1028.235352 -102.680237 50.999996 -1032.830566 -102.903252 51.000000 -1031.004272 -100.523193 51.000000 -1024.367310 -109.379868 51.000000 -1023.883789 -112.856377 50.999996 -1123.722534 -112.856262 0.000000 -1123.722534 -112.856262 6.000000 -1123.238892 -109.379860 0.000000 -1123.238892 -109.379860 6.000000 -1116.601929 -100.523193 0.000000 -1116.601929 -100.523193 6.000000 -1121.745972 -105.775436 0.000000 -1121.745972 -105.775436 6.000000 -1119.370850 -102.680199 0.000000 -1119.370850 -102.680199 6.000000 -1123.722534 -112.856262 51.000000 -1120.748169 -113.247925 50.999996 -1120.341064 -110.156326 50.999996 -1123.238892 -109.379860 51.000000 -1119.370850 -102.680199 51.000000 -1117.249512 -104.801529 51.000000 -1119.147827 -107.275421 50.999996 -1114.775635 -102.903252 51.000000 -1116.601929 -100.523193 51.000000 -1121.745972 -105.775436 50.999996 "
							            />
						</IndexedFaceSet>
					</Shape>
				</Group>
			</Transform>
		</Transform>
	</Scene>
</X3D>
