# Supplementary material for: ﻿Low-cost, high-volume imaging for entomological digitization
Source: Zookeys. 2024 Jul 11;1206:315–26. doi: 10.3897/zookeys.1206.123670 (PMC11258454; doi:10.3897/zookeys.1206.123670)
Supplement: Supplementary material 5 — File for 3D printing of triagular wire management piece [file zookeys-1206-315_article-123670__-s005.x3d]

<?xml version="1.0" encoding="UTF-8"?>
<!DOCTYPE X3D PUBLIC "ISO//Web3D//DTD X3D 3.0//EN" "http://www.web3d.org/specifications/x3d-3.0.dtd">
<X3D version="3.0" profile="Immersive" xmlns:xsd="http://www.w3.org/2001/XMLSchema-instance" xsd:noNamespaceSchemaLocation="http://www.web3d.org/specifications/x3d-3.0.xsd">
	<head>
		<meta name="filename" content="RIG_Loop_test1.x3d" />
		<meta name="generator" content="Blender 3.4.1" />
	</head>
	<Scene>
		<NavigationInfo headlight="false"
		                visibilityLimit="0.0"
		                type='"EXAMINE", "ANY"'
		                avatarSize="0.25, 1.75, 0.75"
		                />
		<Background DEF="WO_World"
		            groundColor="0.051 0.051 0.051"
		            skyColor="0.051 0.051 0.051"
		            />
		<Transform DEF="Light_TRANSFORM"
		           translation="-4.076245 5.903862 1.005454"
		           scale="1.000000 1.000000 1.000000"
		           rotation="-0.498085 -0.762016 -0.413815 1.513875"
		           >
			<PointLight DEF="LA_Light"
			            ambientIntensity="0.0000"
			            color="1.0000 1.0000 1.0000"
			            intensity="1.0000"
			            radius="30.0000" 
			            location="-0.0000 -0.0000 0.0000"
			            />
		</Transform>
		<Transform DEF="Camera_TRANSFORM"
		           translation="-7.358891 4.958309 -6.925791"
		           scale="1.000000 1.000000 1.000000"
		           rotation="-0.098233 -0.968789 -0.227591 2.349487"
		           >
			<Viewpoint DEF="CA_Camera"
			           centerOfRotation="0 0 0"
			           position="-0.00 -0.00 0.00"
			           orientation="-0.00 -0.47 -0.88 0.00"
			           fieldOfView="0.691"
			           />
		</Transform>
		<Transform DEF="Y_Carriage_2_TRANSFORM"
		           translation="-1185.141846 1.735006 93.999535"
		           scale="1.000000 1.000000 1.000000"
		           rotation="0.000000 0.707107 0.707107 3.141593"
		           >
			<Transform DEF="Y_Carriage_2_ifs_TRANSFORM"
			           translation="0.000000 0.000000 0.000000"
			           scale="1.000000 1.000000 1.000000"
			           rotation="0.000000 1.000000 0.000000 0.000000"
			           >
				<Group DEF="group_ME_Y_Carriage_2">
					<Shape>
						<Appearance>
						</Appearance>
						<IndexedFaceSet solid="false"
						                coordIndex="0 1 2 -1 2 1 3 -1 4 0 5 -1 5 0 2 -1 6 4 7 -1 7 4 5 -1 8 6 9 -1 9 6 7 -1 10 8 11 -1 11 8 9 -1 12 10 13 -1 13 10 11 -1 14 12 15 -1 15 12 13 -1 16 14 17 -1 17 14 15 -1 18 16 19 -1 19 16 17 -1 20 18 21 -1 21 18 19 -1 22 20 23 -1 23 20 21 -1 24 22 25 -1 25 22 23 -1 26 24 27 -1 27 24 25 -1 28 26 29 -1 29 26 27 -1 30 28 31 -1 31 28 29 -1 32 30 33 -1 33 30 31 -1 34 32 35 -1 35 32 33 -1 36 34 37 -1 37 34 35 -1 38 36 39 -1 39 36 37 -1 40 38 41 -1 41 38 39 -1 42 40 43 -1 43 40 41 -1 44 42 45 -1 45 42 43 -1 46 44 47 -1 47 44 45 -1 48 46 49 -1 49 46 47 -1 50 48 51 -1 51 48 49 -1 1 50 3 -1 3 50 51 -1 52 53 54 -1 54 53 55 -1 54 55 56 -1 56 55 57 -1 56 57 58 -1 58 57 59 -1 58 59 60 -1 60 59 61 -1 60 61 62 -1 62 61 63 -1 62 63 64 -1 64 63 65 -1 64 65 66 -1 66 65 67 -1 66 67 68 -1 68 67 69 -1 68 69 70 -1 70 69 71 -1 70 71 72 -1 72 71 73 -1 72 73 74 -1 74 73 75 -1 74 75 76 -1 76 75 77 -1 76 77 78 -1 78 77 79 -1 78 79 80 -1 80 79 81 -1 80 81 82 -1 82 81 83 -1 82 83 84 -1 84 83 85 -1 84 85 86 -1 86 85 87 -1 86 87 88 -1 88 87 89 -1 88 89 90 -1 90 89 91 -1 90 91 92 -1 92 91 93 -1 92 93 94 -1 94 93 95 -1 94 95 96 -1 96 95 97 -1 96 97 98 -1 98 97 99 -1 98 99 100 -1 100 99 101 -1 100 101 102 -1 102 101 103 -1 102 103 104 -1 104 103 105 -1 104 105 106 -1 106 105 107 -1 106 107 108 -1 108 107 109 -1 108 109 110 -1 110 109 111 -1 110 111 112 -1 112 111 113 -1 112 113 114 -1 114 113 115 -1 114 115 116 -1 116 115 117 -1 116 117 118 -1 118 117 119 -1 118 119 120 -1 120 119 121 -1 120 121 122 -1 122 121 123 -1 122 123 124 -1 124 123 125 -1 124 125 126 -1 126 125 127 -1 126 127 128 -1 128 127 129 -1 128 129 130 -1 130 129 131 -1 130 131 132 -1 132 131 133 -1 132 133 134 -1 134 133 135 -1 134 135 136 -1 136 135 137 -1 136 137 138 -1 138 137 139 -1 138 139 140 -1 140 139 141 -1 140 141 142 -1 142 141 143 -1 142 143 144 -1 144 143 145 -1 144 145 146 -1 146 145 147 -1 146 147 148 -1 148 147 149 -1 148 149 150 -1 150 149 151 -1 150 151 152 -1 152 151 153 -1 152 153 154 -1 154 153 155 -1 154 155 156 -1 156 155 157 -1 156 157 158 -1 158 157 159 -1 158 159 160 -1 160 159 161 -1 160 161 162 -1 162 161 163 -1 162 163 164 -1 164 163 165 -1 164 165 166 -1 166 165 167 -1 166 167 168 -1 168 167 169 -1 168 169 170 -1 170 169 171 -1 170 171 172 -1 172 171 173 -1 172 173 174 -1 174 173 175 -1 174 175 176 -1 176 175 177 -1 176 177 178 -1 178 177 179 -1 178 179 180 -1 180 179 181 -1 180 181 182 -1 182 181 183 -1 182 183 184 -1 184 183 185 -1 184 185 186 -1 186 185 187 -1 186 187 188 -1 188 187 189 -1 188 189 190 -1 190 189 191 -1 190 191 192 -1 192 191 193 -1 192 193 194 -1 194 193 195 -1 194 195 196 -1 196 195 197 -1 196 197 198 -1 198 197 199 -1 198 199 200 -1 200 199 201 -1 200 201 202 -1 202 201 203 -1 202 203 204 -1 204 203 205 -1 204 205 206 -1 206 205 207 -1 206 207 208 -1 208 207 209 -1 208 209 210 -1 210 209 211 -1 210 211 212 -1 212 211 213 -1 212 213 214 -1 214 213 215 -1 214 215 216 -1 216 215 217 -1 216 217 218 -1 218 217 219 -1 218 219 220 -1 220 219 221 -1 220 221 222 -1 222 221 223 -1 222 223 224 -1 224 223 225 -1 224 225 226 -1 226 225 227 -1 226 227 228 -1 228 227 229 -1 228 229 230 -1 230 229 231 -1 230 231 232 -1 232 231 233 -1 232 233 234 -1 234 233 235 -1 234 235 236 -1 236 235 237 -1 236 237 238 -1 238 237 239 -1 238 239 240 -1 240 239 241 -1 240 241 242 -1 242 241 243 -1 242 243 52 -1 52 243 53 -1 244 245 246 -1 246 245 247 -1 246 247 248 -1 248 247 249 -1 248 249 250 -1 250 249 251 -1 250 251 252 -1 252 251 253 -1 252 253 254 -1 254 253 255 -1 254 255 256 -1 256 255 257 -1 256 257 258 -1 258 257 259 -1 258 259 260 -1 260 259 261 -1 260 261 262 -1 262 261 263 -1 262 263 264 -1 264 263 265 -1 264 265 266 -1 266 265 267 -1 266 267 268 -1 268 267 269 -1 268 269 270 -1 270 269 271 -1 270 271 272 -1 272 271 273 -1 272 273 274 -1 274 273 275 -1 274 275 276 -1 276 275 277 -1 276 277 278 -1 278 277 279 -1 278 279 280 -1 280 279 281 -1 280 281 282 -1 282 281 283 -1 282 283 284 -1 284 283 285 -1 284 285 286 -1 286 285 287 -1 286 287 288 -1 288 287 289 -1 288 289 290 -1 290 289 291 -1 290 291 292 -1 292 291 293 -1 292 293 294 -1 294 293 295 -1 294 295 296 -1 296 295 297 -1 296 297 298 -1 298 297 299 -1 298 299 300 -1 300 299 301 -1 300 301 302 -1 302 301 303 -1 302 303 304 -1 304 303 305 -1 304 305 306 -1 306 305 307 -1 306 307 308 -1 308 307 309 -1 308 309 310 -1 310 309 311 -1 310 311 312 -1 312 311 313 -1 312 313 314 -1 314 313 315 -1 314 315 316 -1 316 315 317 -1 316 317 318 -1 318 317 319 -1 318 319 320 -1 320 319 321 -1 320 321 322 -1 322 321 323 -1 322 323 324 -1 324 323 325 -1 324 325 326 -1 326 325 327 -1 326 327 328 -1 328 327 329 -1 328 329 330 -1 330 329 331 -1 330 331 332 -1 332 331 333 -1 332 333 334 -1 334 333 335 -1 334 335 336 -1 336 335 337 -1 336 337 338 -1 338 337 339 -1 338 339 340 -1 340 339 341 -1 340 341 342 -1 342 341 343 -1 342 343 344 -1 344 343 345 -1 344 345 346 -1 346 345 347 -1 346 347 348 -1 348 347 349 -1 348 349 350 -1 350 349 351 -1 350 351 352 -1 352 351 353 -1 352 353 354 -1 354 353 355 -1 354 355 356 -1 356 355 357 -1 356 357 358 -1 358 357 359 -1 358 359 360 -1 360 359 361 -1 360 361 362 -1 362 361 363 -1 362 363 364 -1 364 363 365 -1 364 365 366 -1 366 365 367 -1 366 367 368 -1 368 367 369 -1 368 369 370 -1 370 369 371 -1 370 371 372 -1 372 371 373 -1 372 373 374 -1 374 373 375 -1 374 375 376 -1 376 375 377 -1 376 377 378 -1 378 377 379 -1 378 379 380 -1 380 379 381 -1 380 381 382 -1 382 381 383 -1 382 383 384 -1 384 383 385 -1 384 385 386 -1 386 385 387 -1 386 387 388 -1 388 387 389 -1 388 389 390 -1 390 389 391 -1 390 391 392 -1 392 391 393 -1 392 393 394 -1 394 393 395 -1 394 395 396 -1 396 395 397 -1 396 397 398 -1 398 397 399 -1 398 399 400 -1 400 399 401 -1 400 401 402 -1 402 401 403 -1 402 403 404 -1 404 403 405 -1 404 405 406 -1 406 405 407 -1 406 407 408 -1 408 407 409 -1 408 409 410 -1 410 409 411 -1 410 411 412 -1 412 411 413 -1 412 413 414 -1 414 413 415 -1 414 415 416 -1 416 415 417 -1 416 417 418 -1 418 417 419 -1 418 419 420 -1 420 419 421 -1 420 421 422 -1 422 421 423 -1 422 423 424 -1 424 423 425 -1 424 425 426 -1 426 425 427 -1 426 427 428 -1 428 427 429 -1 428 429 430 -1 430 429 431 -1 430 431 432 -1 432 431 433 -1 432 433 434 -1 434 433 435 -1 434 435 244 -1 244 435 245 -1 436 437 438 -1 438 437 439 -1 440 436 441 -1 441 436 438 -1 442 440 443 -1 443 440 441 -1 444 442 445 -1 445 442 443 -1 446 444 447 -1 447 444 445 -1 448 446 449 -1 449 446 447 -1 450 448 451 -1 451 448 449 -1 452 450 453 -1 453 450 451 -1 454 452 455 -1 455 452 453 -1 456 454 457 -1 457 454 455 -1 458 456 459 -1 459 456 457 -1 460 458 461 -1 461 458 459 -1 462 460 463 -1 463 460 461 -1 464 462 465 -1 465 462 463 -1 466 464 467 -1 467 464 465 -1 468 466 469 -1 469 466 467 -1 470 468 471 -1 471 468 469 -1 472 470 473 -1 473 470 471 -1 474 472 475 -1 475 472 473 -1 476 474 477 -1 477 474 475 -1 478 476 479 -1 479 476 477 -1 480 478 481 -1 481 478 479 -1 482 480 483 -1 483 480 481 -1 437 482 439 -1 439 482 483 -1 484 485 486 -1 486 485 487 -1 488 484 489 -1 489 484 486 -1 490 488 491 -1 491 488 489 -1 492 490 493 -1 493 490 491 -1 494 492 495 -1 495 492 493 -1 496 494 497 -1 497 494 495 -1 498 496 499 -1 499 496 497 -1 500 498 501 -1 501 498 499 -1 502 500 503 -1 503 500 501 -1 504 502 505 -1 505 502 503 -1 506 504 507 -1 507 504 505 -1 508 506 509 -1 509 506 507 -1 510 508 511 -1 511 508 509 -1 512 510 513 -1 513 510 511 -1 485 512 487 -1 487 512 513 -1 514 515 516 -1 516 515 517 -1 518 514 519 -1 519 514 516 -1 520 518 521 -1 521 518 519 -1 522 520 523 -1 523 520 521 -1 524 522 525 -1 525 522 523 -1 526 524 527 -1 527 524 525 -1 528 526 529 -1 529 526 527 -1 530 528 531 -1 531 528 529 -1 532 530 533 -1 533 530 531 -1 534 532 535 -1 535 532 533 -1 536 534 537 -1 537 534 535 -1 538 536 539 -1 539 536 537 -1 540 538 541 -1 541 538 539 -1 542 540 543 -1 543 540 541 -1 544 542 545 -1 545 542 543 -1 546 544 547 -1 547 544 545 -1 548 546 549 -1 549 546 547 -1 550 548 551 -1 551 548 549 -1 552 550 553 -1 553 550 551 -1 554 552 555 -1 555 552 553 -1 556 554 557 -1 557 554 555 -1 558 556 559 -1 559 556 557 -1 560 558 561 -1 561 558 559 -1 515 560 517 -1 517 560 561 -1 562 563 564 -1 564 563 565 -1 566 562 567 -1 567 562 564 -1 568 566 569 -1 569 566 567 -1 570 568 571 -1 571 568 569 -1 572 570 573 -1 573 570 571 -1 574 572 575 -1 575 572 573 -1 576 574 577 -1 577 574 575 -1 578 576 579 -1 579 576 577 -1 580 578 581 -1 581 578 579 -1 582 580 583 -1 583 580 581 -1 584 582 585 -1 585 582 583 -1 586 584 587 -1 587 584 585 -1 588 586 589 -1 589 586 587 -1 590 588 591 -1 591 588 589 -1 592 590 593 -1 593 590 591 -1 594 592 595 -1 595 592 593 -1 596 594 597 -1 597 594 595 -1 598 596 599 -1 599 596 597 -1 600 598 601 -1 601 598 599 -1 602 600 603 -1 603 600 601 -1 604 602 605 -1 605 602 603 -1 606 604 607 -1 607 604 605 -1 608 606 609 -1 609 606 607 -1 610 608 611 -1 611 608 609 -1 612 610 613 -1 613 610 611 -1 614 612 615 -1 615 612 613 -1 616 614 617 -1 617 614 615 -1 618 616 619 -1 619 616 617 -1 620 618 621 -1 621 618 619 -1 622 620 623 -1 623 620 621 -1 624 622 625 -1 625 622 623 -1 626 624 627 -1 627 624 625 -1 628 626 629 -1 629 626 627 -1 630 628 631 -1 631 628 629 -1 632 630 633 -1 633 630 631 -1 634 632 635 -1 635 632 633 -1 636 634 637 -1 637 634 635 -1 638 636 639 -1 639 636 637 -1 640 638 641 -1 641 638 639 -1 642 640 643 -1 643 640 641 -1 644 642 645 -1 645 642 643 -1 646 644 647 -1 647 644 645 -1 648 646 649 -1 649 646 647 -1 650 648 651 -1 651 648 649 -1 652 650 653 -1 653 650 651 -1 654 652 655 -1 655 652 653 -1 656 654 657 -1 657 654 655 -1 658 656 659 -1 659 656 657 -1 660 658 661 -1 661 658 659 -1 662 660 663 -1 663 660 661 -1 664 662 665 -1 665 662 663 -1 666 664 667 -1 667 664 665 -1 668 666 669 -1 669 666 667 -1 670 668 671 -1 671 668 669 -1 672 670 673 -1 673 670 671 -1 674 672 675 -1 675 672 673 -1 676 674 677 -1 677 674 675 -1 678 676 679 -1 679 676 677 -1 680 678 681 -1 681 678 679 -1 682 680 683 -1 683 680 681 -1 684 682 685 -1 685 682 683 -1 686 684 687 -1 687 684 685 -1 688 686 689 -1 689 686 687 -1 690 688 691 -1 691 688 689 -1 692 690 693 -1 693 690 691 -1 694 692 695 -1 695 692 693 -1 696 694 697 -1 697 694 695 -1 698 696 699 -1 699 696 697 -1 700 698 701 -1 701 698 699 -1 702 700 703 -1 703 700 701 -1 704 702 705 -1 705 702 703 -1 706 704 707 -1 707 704 705 -1 708 706 709 -1 709 706 707 -1 710 708 711 -1 711 708 709 -1 712 710 713 -1 713 710 711 -1 714 712 715 -1 715 712 713 -1 716 714 717 -1 717 714 715 -1 718 716 719 -1 719 716 717 -1 720 718 721 -1 721 718 719 -1 722 720 723 -1 723 720 721 -1 724 722 725 -1 725 722 723 -1 726 724 727 -1 727 724 725 -1 728 726 729 -1 729 726 727 -1 730 728 731 -1 731 728 729 -1 732 730 733 -1 733 730 731 -1 734 732 735 -1 735 732 733 -1 736 734 737 -1 737 734 735 -1 738 736 739 -1 739 736 737 -1 740 738 741 -1 741 738 739 -1 742 740 743 -1 743 740 741 -1 744 742 745 -1 745 742 743 -1 746 744 747 -1 747 744 745 -1 748 746 749 -1 749 746 747 -1 750 748 751 -1 751 748 749 -1 752 750 753 -1 753 750 751 -1 563 752 565 -1 565 752 753 -1 754 755 756 -1 756 755 757 -1 758 754 759 -1 759 754 756 -1 760 758 761 -1 761 758 759 -1 762 760 763 -1 763 760 761 -1 764 762 765 -1 765 762 763 -1 766 764 767 -1 767 764 765 -1 768 766 769 -1 769 766 767 -1 770 768 771 -1 771 768 769 -1 772 770 773 -1 773 770 771 -1 774 772 775 -1 775 772 773 -1 776 774 777 -1 777 774 775 -1 778 776 779 -1 779 776 777 -1 780 778 781 -1 781 778 779 -1 782 780 783 -1 783 780 781 -1 784 782 785 -1 785 782 783 -1 786 784 787 -1 787 784 785 -1 788 786 789 -1 789 786 787 -1 790 788 791 -1 791 788 789 -1 792 790 793 -1 793 790 791 -1 794 792 795 -1 795 792 793 -1 796 794 797 -1 797 794 795 -1 798 796 799 -1 799 796 797 -1 800 798 801 -1 801 798 799 -1 802 800 803 -1 803 800 801 -1 804 802 805 -1 805 802 803 -1 755 804 757 -1 757 804 805 -1 806 807 808 -1 808 807 809 -1 810 806 811 -1 811 806 808 -1 812 810 813 -1 813 810 811 -1 814 812 815 -1 815 812 813 -1 816 814 817 -1 817 814 815 -1 818 816 819 -1 819 816 817 -1 820 818 821 -1 821 818 819 -1 822 820 823 -1 823 820 821 -1 824 822 825 -1 825 822 823 -1 826 824 827 -1 827 824 825 -1 828 826 829 -1 829 826 827 -1 830 828 831 -1 831 828 829 -1 832 830 833 -1 833 830 831 -1 834 832 835 -1 835 832 833 -1 836 834 837 -1 837 834 835 -1 838 836 839 -1 839 836 837 -1 840 838 841 -1 841 838 839 -1 842 840 843 -1 843 840 841 -1 844 842 845 -1 845 842 843 -1 846 844 847 -1 847 844 845 -1 848 846 849 -1 849 846 847 -1 850 848 851 -1 851 848 849 -1 852 850 853 -1 853 850 851 -1 854 852 855 -1 855 852 853 -1 856 854 857 -1 857 854 855 -1 807 856 809 -1 809 856 857 -1 858 859 860 -1 860 859 861 -1 862 858 863 -1 863 858 860 -1 864 862 865 -1 865 862 863 -1 866 864 867 -1 867 864 865 -1 868 866 869 -1 869 866 867 -1 870 868 871 -1 871 868 869 -1 872 870 873 -1 873 870 871 -1 874 872 875 -1 875 872 873 -1 876 874 877 -1 877 874 875 -1 859 876 861 -1 861 876 877 -1 878 879 880 -1 880 879 881 -1 882 878 883 -1 883 878 880 -1 884 882 885 -1 885 882 883 -1 886 884 887 -1 887 884 885 -1 888 886 889 -1 889 886 887 -1 890 888 891 -1 891 888 889 -1 892 890 893 -1 893 890 891 -1 894 892 895 -1 895 892 893 -1 896 894 897 -1 897 894 895 -1 898 896 899 -1 899 896 897 -1 900 898 901 -1 901 898 899 -1 902 900 903 -1 903 900 901 -1 904 902 905 -1 905 902 903 -1 906 904 907 -1 907 904 905 -1 908 906 909 -1 909 906 907 -1 910 908 911 -1 911 908 909 -1 912 910 913 -1 913 910 911 -1 914 912 915 -1 915 912 913 -1 916 914 917 -1 917 914 915 -1 918 916 919 -1 919 916 917 -1 920 918 921 -1 921 918 919 -1 922 920 923 -1 923 920 921 -1 924 922 925 -1 925 922 923 -1 879 924 881 -1 881 924 925 -1 926 927 928 -1 928 927 929 -1 930 926 931 -1 931 926 928 -1 932 930 933 -1 933 930 931 -1 934 932 935 -1 935 932 933 -1 936 934 937 -1 937 934 935 -1 938 936 939 -1 939 936 937 -1 940 938 941 -1 941 938 939 -1 942 940 943 -1 943 940 941 -1 944 942 945 -1 945 942 943 -1 946 944 947 -1 947 944 945 -1 948 946 949 -1 949 946 947 -1 950 948 951 -1 951 948 949 -1 952 950 953 -1 953 950 951 -1 954 952 955 -1 955 952 953 -1 927 954 929 -1 929 954 955 -1 956 957 958 -1 958 957 959 -1 960 956 961 -1 961 956 958 -1 962 960 963 -1 963 960 961 -1 964 962 965 -1 965 962 963 -1 966 964 967 -1 967 964 965 -1 968 966 969 -1 969 966 967 -1 970 968 971 -1 971 968 969 -1 972 970 973 -1 973 970 971 -1 974 972 975 -1 975 972 973 -1 976 974 977 -1 977 974 975 -1 978 976 979 -1 979 976 977 -1 980 978 981 -1 981 978 979 -1 982 980 983 -1 983 980 981 -1 984 982 985 -1 985 982 983 -1 986 984 987 -1 987 984 985 -1 988 986 989 -1 989 986 987 -1 990 988 991 -1 991 988 989 -1 992 990 993 -1 993 990 991 -1 994 992 995 -1 995 992 993 -1 996 994 997 -1 997 994 995 -1 998 996 999 -1 999 996 997 -1 1000 998 1001 -1 1001 998 999 -1 1002 1000 1003 -1 1003 1000 1001 -1 957 1002 959 -1 959 1002 1003 -1 1004 1005 1006 -1 1006 1005 1007 -1 1008 1004 1009 -1 1009 1004 1006 -1 1010 1008 1011 -1 1011 1008 1009 -1 1005 1010 1007 -1 1007 1010 1011 -1 1012 1013 1014 -1 1014 1013 1015 -1 1016 1012 1017 -1 1017 1012 1014 -1 1018 1016 1019 -1 1019 1016 1017 -1 1020 1018 1021 -1 1021 1018 1019 -1 1022 1020 1023 -1 1023 1020 1021 -1 1024 1022 1025 -1 1025 1022 1023 -1 1026 1024 1027 -1 1027 1024 1025 -1 1028 1026 1029 -1 1029 1026 1027 -1 1030 1028 1031 -1 1031 1028 1029 -1 1032 1030 1033 -1 1033 1030 1031 -1 1034 1032 1035 -1 1035 1032 1033 -1 1036 1034 1037 -1 1037 1034 1035 -1 1038 1036 1039 -1 1039 1036 1037 -1 1040 1038 1041 -1 1041 1038 1039 -1 1042 1040 1043 -1 1043 1040 1041 -1 1044 1042 1045 -1 1045 1042 1043 -1 1046 1044 1047 -1 1047 1044 1045 -1 1048 1046 1049 -1 1049 1046 1047 -1 1050 1048 1051 -1 1051 1048 1049 -1 1052 1050 1053 -1 1053 1050 1051 -1 1054 1052 1055 -1 1055 1052 1053 -1 1056 1054 1057 -1 1057 1054 1055 -1 1058 1056 1059 -1 1059 1056 1057 -1 1060 1058 1061 -1 1061 1058 1059 -1 1062 1060 1063 -1 1063 1060 1061 -1 1013 1062 1015 -1 1015 1062 1063 -1 1064 1065 1066 -1 1066 1065 1067 -1 1068 1064 1069 -1 1069 1064 1066 -1 1070 1068 1071 -1 1071 1068 1069 -1 1072 1070 1073 -1 1073 1070 1071 -1 1074 1072 1075 -1 1075 1072 1073 -1 1076 1074 1077 -1 1077 1074 1075 -1 1078 1076 1079 -1 1079 1076 1077 -1 1080 1078 1081 -1 1081 1078 1079 -1 1082 1080 1083 -1 1083 1080 1081 -1 1084 1082 1085 -1 1085 1082 1083 -1 1086 1084 1087 -1 1087 1084 1085 -1 1088 1086 1089 -1 1089 1086 1087 -1 1090 1088 1091 -1 1091 1088 1089 -1 1092 1090 1093 -1 1093 1090 1091 -1 1094 1092 1095 -1 1095 1092 1093 -1 1096 1094 1097 -1 1097 1094 1095 -1 1098 1096 1099 -1 1099 1096 1097 -1 1100 1098 1101 -1 1101 1098 1099 -1 1102 1100 1103 -1 1103 1100 1101 -1 1104 1102 1105 -1 1105 1102 1103 -1 1106 1104 1107 -1 1107 1104 1105 -1 1108 1106 1109 -1 1109 1106 1107 -1 1110 1108 1111 -1 1111 1108 1109 -1 1065 1110 1067 -1 1067 1110 1111 -1 1112 1113 1114 -1 1114 1113 1115 -1 1116 1112 1117 -1 1117 1112 1114 -1 1118 1116 1119 -1 1119 1116 1117 -1 1120 1118 1121 -1 1121 1118 1119 -1 1122 1120 1123 -1 1123 1120 1121 -1 1124 1122 1125 -1 1125 1122 1123 -1 1126 1124 1127 -1 1127 1124 1125 -1 1128 1126 1129 -1 1129 1126 1127 -1 1130 1128 1131 -1 1131 1128 1129 -1 1132 1130 1133 -1 1133 1130 1131 -1 1134 1132 1135 -1 1135 1132 1133 -1 1136 1134 1137 -1 1137 1134 1135 -1 1138 1136 1139 -1 1139 1136 1137 -1 1140 1138 1141 -1 1141 1138 1139 -1 1142 1140 1143 -1 1143 1140 1141 -1 1144 1142 1145 -1 1145 1142 1143 -1 1146 1144 1147 -1 1147 1144 1145 -1 1148 1146 1149 -1 1149 1146 1147 -1 1150 1148 1151 -1 1151 1148 1149 -1 1152 1150 1153 -1 1153 1150 1151 -1 1154 1152 1155 -1 1155 1152 1153 -1 1156 1154 1157 -1 1157 1154 1155 -1 1158 1156 1159 -1 1159 1156 1157 -1 1113 1158 1115 -1 1115 1158 1159 -1 1160 1161 1162 -1 1162 1161 1163 -1 1162 1163 1164 -1 1164 1163 1165 -1 1164 1165 1166 -1 1166 1165 1167 -1 1166 1167 1168 -1 1168 1167 1169 -1 1168 1169 1170 -1 1170 1169 1171 -1 1170 1171 1172 -1 1172 1171 1173 -1 1172 1173 1174 -1 1174 1173 1175 -1 1174 1175 1176 -1 1176 1175 1177 -1 1176 1177 1178 -1 1178 1177 1179 -1 1178 1179 1180 -1 1180 1179 1181 -1 1180 1181 1182 -1 1182 1181 1183 -1 1182 1183 1184 -1 1184 1183 1185 -1 1184 1185 1186 -1 1186 1185 1187 -1 1186 1187 1188 -1 1188 1187 1189 -1 1188 1189 1190 -1 1190 1189 1191 -1 1190 1191 1192 -1 1192 1191 1193 -1 1192 1193 1194 -1 1194 1193 1195 -1 1194 1195 1196 -1 1196 1195 1197 -1 1196 1197 1198 -1 1198 1197 1199 -1 1198 1199 1200 -1 1200 1199 1201 -1 1200 1201 1202 -1 1202 1201 1203 -1 1202 1203 1204 -1 1204 1203 1205 -1 1204 1205 1206 -1 1206 1205 1207 -1 1206 1207 1208 -1 1208 1207 1209 -1 1208 1209 1210 -1 1210 1209 1211 -1 1210 1211 1212 -1 1212 1211 1213 -1 1212 1213 1214 -1 1214 1213 1215 -1 1214 1215 1216 -1 1216 1215 1217 -1 1216 1217 1218 -1 1218 1217 1219 -1 1218 1219 1220 -1 1220 1219 1221 -1 1220 1221 1222 -1 1222 1221 1223 -1 1222 1223 1224 -1 1224 1223 1225 -1 1224 1225 1226 -1 1226 1225 1227 -1 1226 1227 1228 -1 1228 1227 1229 -1 1228 1229 1230 -1 1230 1229 1231 -1 1230 1231 1232 -1 1232 1231 1233 -1 1232 1233 1234 -1 1234 1233 1235 -1 1234 1235 1236 -1 1236 1235 1237 -1 1236 1237 1238 -1 1238 1237 1239 -1 1238 1239 1240 -1 1240 1239 1241 -1 1240 1241 1242 -1 1242 1241 1243 -1 1242 1243 1244 -1 1244 1243 1245 -1 1244 1245 1246 -1 1246 1245 1247 -1 1246 1247 1248 -1 1248 1247 1249 -1 1248 1249 1250 -1 1250 1249 1251 -1 1250 1251 1252 -1 1252 1251 1253 -1 1252 1253 1254 -1 1254 1253 1255 -1 1254 1255 1256 -1 1256 1255 1257 -1 1256 1257 1258 -1 1258 1257 1259 -1 1258 1259 1260 -1 1260 1259 1261 -1 1260 1261 1262 -1 1262 1261 1263 -1 1262 1263 1264 -1 1264 1263 1265 -1 1264 1265 1266 -1 1266 1265 1267 -1 1266 1267 1268 -1 1268 1267 1269 -1 1268 1269 1270 -1 1270 1269 1271 -1 1270 1271 1272 -1 1272 1271 1273 -1 1272 1273 1274 -1 1274 1273 1275 -1 1274 1275 1276 -1 1276 1275 1277 -1 1276 1277 1278 -1 1278 1277 1279 -1 1278 1279 1280 -1 1280 1279 1281 -1 1280 1281 1282 -1 1282 1281 1283 -1 1282 1283 1284 -1 1284 1283 1285 -1 1284 1285 1286 -1 1286 1285 1287 -1 1286 1287 1288 -1 1288 1287 1289 -1 1288 1289 1290 -1 1290 1289 1291 -1 1290 1291 1292 -1 1292 1291 1293 -1 1292 1293 1294 -1 1294 1293 1295 -1 1294 1295 1296 -1 1296 1295 1297 -1 1296 1297 1298 -1 1298 1297 1299 -1 1298 1299 1300 -1 1300 1299 1301 -1 1300 1301 1302 -1 1302 1301 1303 -1 1302 1303 1304 -1 1304 1303 1305 -1 1304 1305 1306 -1 1306 1305 1307 -1 1306 1307 1308 -1 1308 1307 1309 -1 1308 1309 1310 -1 1310 1309 1311 -1 1310 1311 1312 -1 1312 1311 1313 -1 1312 1313 1314 -1 1314 1313 1315 -1 1314 1315 1316 -1 1316 1315 1317 -1 1316 1317 1318 -1 1318 1317 1319 -1 1318 1319 1320 -1 1320 1319 1321 -1 1320 1321 1322 -1 1322 1321 1323 -1 1322 1323 1324 -1 1324 1323 1325 -1 1324 1325 1326 -1 1326 1325 1327 -1 1326 1327 1328 -1 1328 1327 1329 -1 1328 1329 1330 -1 1330 1329 1331 -1 1330 1331 1332 -1 1332 1331 1333 -1 1332 1333 1334 -1 1334 1333 1335 -1 1334 1335 1336 -1 1336 1335 1337 -1 1336 1337 1338 -1 1338 1337 1339 -1 1338 1339 1340 -1 1340 1339 1341 -1 1340 1341 1342 -1 1342 1341 1343 -1 1342 1343 1344 -1 1344 1343 1345 -1 1344 1345 1346 -1 1346 1345 1347 -1 1346 1347 1348 -1 1348 1347 1349 -1 1348 1349 1350 -1 1350 1349 1351 -1 1350 1351 1160 -1 1160 1351 1161 -1 1352 1353 1354 -1 1354 1353 1355 -1 1356 1352 1357 -1 1357 1352 1354 -1 1358 1356 1359 -1 1359 1356 1357 -1 1360 1358 1361 -1 1361 1358 1359 -1 1362 1360 1363 -1 1363 1360 1361 -1 1364 1362 1365 -1 1365 1362 1363 -1 1366 1364 1367 -1 1367 1364 1365 -1 1368 1366 1369 -1 1369 1366 1367 -1 1370 1368 1371 -1 1371 1368 1369 -1 1372 1370 1373 -1 1373 1370 1371 -1 1374 1372 1375 -1 1375 1372 1373 -1 1376 1374 1377 -1 1377 1374 1375 -1 1378 1376 1379 -1 1379 1376 1377 -1 1380 1378 1381 -1 1381 1378 1379 -1 1382 1380 1383 -1 1383 1380 1381 -1 1384 1382 1385 -1 1385 1382 1383 -1 1386 1384 1387 -1 1387 1384 1385 -1 1388 1386 1389 -1 1389 1386 1387 -1 1390 1388 1391 -1 1391 1388 1389 -1 1392 1390 1393 -1 1393 1390 1391 -1 1394 1392 1395 -1 1395 1392 1393 -1 1396 1394 1397 -1 1397 1394 1395 -1 1398 1396 1399 -1 1399 1396 1397 -1 1400 1398 1401 -1 1401 1398 1399 -1 1402 1400 1403 -1 1403 1400 1401 -1 1404 1402 1405 -1 1405 1402 1403 -1 1406 1404 1407 -1 1407 1404 1405 -1 1353 1406 1355 -1 1355 1406 1407 -1 1408 1409 1410 -1 1410 1409 1411 -1 1412 1408 1413 -1 1413 1408 1410 -1 1414 1412 1415 -1 1415 1412 1413 -1 1416 1414 1417 -1 1417 1414 1415 -1 1418 1416 1419 -1 1419 1416 1417 -1 1420 1418 1421 -1 1421 1418 1419 -1 1422 1420 1423 -1 1423 1420 1421 -1 1424 1422 1425 -1 1425 1422 1423 -1 1426 1424 1427 -1 1427 1424 1425 -1 1428 1426 1429 -1 1429 1426 1427 -1 1430 1428 1431 -1 1431 1428 1429 -1 1432 1430 1433 -1 1433 1430 1431 -1 1434 1432 1435 -1 1435 1432 1433 -1 1436 1434 1437 -1 1437 1434 1435 -1 1438 1436 1439 -1 1439 1436 1437 -1 1440 1438 1441 -1 1441 1438 1439 -1 1442 1440 1443 -1 1443 1440 1441 -1 1444 1442 1445 -1 1445 1442 1443 -1 1446 1444 1447 -1 1447 1444 1445 -1 1448 1446 1449 -1 1449 1446 1447 -1 1450 1448 1451 -1 1451 1448 1449 -1 1452 1450 1453 -1 1453 1450 1451 -1 1454 1452 1455 -1 1455 1452 1453 -1 1456 1454 1457 -1 1457 1454 1455 -1 1458 1456 1459 -1 1459 1456 1457 -1 1460 1458 1461 -1 1461 1458 1459 -1 1462 1460 1463 -1 1463 1460 1461 -1 1464 1462 1465 -1 1465 1462 1463 -1 1466 1464 1467 -1 1467 1464 1465 -1 1468 1466 1469 -1 1469 1466 1467 -1 1470 1468 1471 -1 1471 1468 1469 -1 1472 1470 1473 -1 1473 1470 1471 -1 1474 1472 1475 -1 1475 1472 1473 -1 1476 1474 1477 -1 1477 1474 1475 -1 1478 1476 1479 -1 1479 1476 1477 -1 1480 1478 1481 -1 1481 1478 1479 -1 1482 1480 1483 -1 1483 1480 1481 -1 1484 1482 1485 -1 1485 1482 1483 -1 1486 1484 1487 -1 1487 1484 1485 -1 1488 1486 1489 -1 1489 1486 1487 -1 1490 1488 1491 -1 1491 1488 1489 -1 1492 1490 1493 -1 1493 1490 1491 -1 1494 1492 1495 -1 1495 1492 1493 -1 1496 1494 1497 -1 1497 1494 1495 -1 1498 1496 1499 -1 1499 1496 1497 -1 1500 1498 1501 -1 1501 1498 1499 -1 1502 1500 1503 -1 1503 1500 1501 -1 1504 1502 1505 -1 1505 1502 1503 -1 1506 1504 1507 -1 1507 1504 1505 -1 1508 1506 1509 -1 1509 1506 1507 -1 1409 1508 1411 -1 1411 1508 1509 -1 1510 1511 1512 -1 1512 1511 1513 -1 1514 1510 1515 -1 1515 1510 1512 -1 1516 1514 1517 -1 1517 1514 1515 -1 1518 1516 1519 -1 1519 1516 1517 -1 1520 1518 1521 -1 1521 1518 1519 -1 1522 1520 1523 -1 1523 1520 1521 -1 1524 1522 1525 -1 1525 1522 1523 -1 1526 1524 1527 -1 1527 1524 1525 -1 1528 1526 1529 -1 1529 1526 1527 -1 1530 1528 1531 -1 1531 1528 1529 -1 1532 1530 1533 -1 1533 1530 1531 -1 1534 1532 1535 -1 1535 1532 1533 -1 1536 1534 1537 -1 1537 1534 1535 -1 1538 1536 1539 -1 1539 1536 1537 -1 1540 1538 1541 -1 1541 1538 1539 -1 1542 1540 1543 -1 1543 1540 1541 -1 1544 1542 1545 -1 1545 1542 1543 -1 1546 1544 1547 -1 1547 1544 1545 -1 1548 1546 1549 -1 1549 1546 1547 -1 1550 1548 1551 -1 1551 1548 1549 -1 1552 1550 1553 -1 1553 1550 1551 -1 1554 1552 1555 -1 1555 1552 1553 -1 1556 1554 1557 -1 1557 1554 1555 -1 1558 1556 1559 -1 1559 1556 1557 -1 1560 1558 1561 -1 1561 1558 1559 -1 1511 1560 1513 -1 1513 1560 1561 -1 1562 1563 1564 -1 1564 1563 1565 -1 1566 1562 1567 -1 1567 1562 1564 -1 1568 1566 1569 -1 1569 1566 1567 -1 1570 1568 1571 -1 1571 1568 1569 -1 1572 1570 1573 -1 1573 1570 1571 -1 1574 1572 1575 -1 1575 1572 1573 -1 1576 1574 1577 -1 1577 1574 1575 -1 1578 1576 1579 -1 1579 1576 1577 -1 1580 1578 1581 -1 1581 1578 1579 -1 1582 1580 1583 -1 1583 1580 1581 -1 1584 1582 1585 -1 1585 1582 1583 -1 1586 1584 1587 -1 1587 1584 1585 -1 1588 1586 1589 -1 1589 1586 1587 -1 1590 1588 1591 -1 1591 1588 1589 -1 1592 1590 1593 -1 1593 1590 1591 -1 1594 1592 1595 -1 1595 1592 1593 -1 1596 1594 1597 -1 1597 1594 1595 -1 1598 1596 1599 -1 1599 1596 1597 -1 1600 1598 1601 -1 1601 1598 1599 -1 1602 1600 1603 -1 1603 1600 1601 -1 1604 1602 1605 -1 1605 1602 1603 -1 1606 1604 1607 -1 1607 1604 1605 -1 1608 1606 1609 -1 1609 1606 1607 -1 1610 1608 1611 -1 1611 1608 1609 -1 1612 1610 1613 -1 1613 1610 1611 -1 1614 1612 1615 -1 1615 1612 1613 -1 1616 1614 1617 -1 1617 1614 1615 -1 1563 1616 1565 -1 1565 1616 1617 -1 1618 1619 1620 -1 1620 1619 1621 -1 1622 1618 1623 -1 1623 1618 1620 -1 1624 1622 1625 -1 1625 1622 1623 -1 1626 1624 1627 -1 1627 1624 1625 -1 1628 1626 1629 -1 1629 1626 1627 -1 1630 1628 1631 -1 1631 1628 1629 -1 1632 1630 1633 -1 1633 1630 1631 -1 1634 1632 1635 -1 1635 1632 1633 -1 1636 1634 1637 -1 1637 1634 1635 -1 1638 1636 1639 -1 1639 1636 1637 -1 1640 1638 1641 -1 1641 1638 1639 -1 1642 1640 1643 -1 1643 1640 1641 -1 1644 1642 1645 -1 1645 1642 1643 -1 1646 1644 1647 -1 1647 1644 1645 -1 1648 1646 1649 -1 1649 1646 1647 -1 1650 1648 1651 -1 1651 1648 1649 -1 1652 1650 1653 -1 1653 1650 1651 -1 1654 1652 1655 -1 1655 1652 1653 -1 1656 1654 1657 -1 1657 1654 1655 -1 1658 1656 1659 -1 1659 1656 1657 -1 1660 1658 1661 -1 1661 1658 1659 -1 1662 1660 1663 -1 1663 1660 1661 -1 1664 1662 1665 -1 1665 1662 1663 -1 1666 1664 1667 -1 1667 1664 1665 -1 1668 1666 1669 -1 1669 1666 1667 -1 1619 1668 1621 -1 1621 1668 1669 -1 1670 1671 1672 -1 1672 1671 1673 -1 1672 1673 1674 -1 1674 1673 1675 -1 1674 1675 1676 -1 1676 1675 1677 -1 1676 1677 1678 -1 1678 1677 1679 -1 1678 1679 1680 -1 1680 1679 1681 -1 1680 1681 1682 -1 1682 1681 1683 -1 1682 1683 1684 -1 1684 1683 1685 -1 1684 1685 1686 -1 1686 1685 1687 -1 1686 1687 1688 -1 1688 1687 1689 -1 1688 1689 1690 -1 1690 1689 1691 -1 1690 1691 1692 -1 1692 1691 1693 -1 1692 1693 1694 -1 1694 1693 1695 -1 1694 1695 1696 -1 1696 1695 1697 -1 1696 1697 1698 -1 1698 1697 1699 -1 1698 1699 1700 -1 1700 1699 1701 -1 1700 1701 1702 -1 1702 1701 1703 -1 1702 1703 1704 -1 1704 1703 1705 -1 1704 1705 1706 -1 1706 1705 1707 -1 1706 1707 1708 -1 1708 1707 1709 -1 1708 1709 1710 -1 1710 1709 1711 -1 1710 1711 1712 -1 1712 1711 1713 -1 1712 1713 1714 -1 1714 1713 1715 -1 1714 1715 1716 -1 1716 1715 1717 -1 1716 1717 1718 -1 1718 1717 1719 -1 1718 1719 1720 -1 1720 1719 1721 -1 1720 1721 1722 -1 1722 1721 1723 -1 1722 1723 1724 -1 1724 1723 1725 -1 1724 1725 1726 -1 1726 1725 1727 -1 1726 1727 1728 -1 1728 1727 1729 -1 1728 1729 1730 -1 1730 1729 1731 -1 1730 1731 1732 -1 1732 1731 1733 -1 1732 1733 1734 -1 1734 1733 1735 -1 1734 1735 1736 -1 1736 1735 1737 -1 1736 1737 1738 -1 1738 1737 1739 -1 1738 1739 1740 -1 1740 1739 1741 -1 1740 1741 1742 -1 1742 1741 1743 -1 1742 1743 1744 -1 1744 1743 1745 -1 1744 1745 1746 -1 1746 1745 1747 -1 1746 1747 1748 -1 1748 1747 1749 -1 1748 1749 1750 -1 1750 1749 1751 -1 1750 1751 1752 -1 1752 1751 1753 -1 1752 1753 1754 -1 1754 1753 1755 -1 1754 1755 1756 -1 1756 1755 1757 -1 1756 1757 1758 -1 1758 1757 1759 -1 1758 1759 1760 -1 1760 1759 1761 -1 1760 1761 1762 -1 1762 1761 1763 -1 1762 1763 1764 -1 1764 1763 1765 -1 1764 1765 1766 -1 1766 1765 1767 -1 1766 1767 1768 -1 1768 1767 1769 -1 1768 1769 1770 -1 1770 1769 1771 -1 1770 1771 1772 -1 1772 1771 1773 -1 1772 1773 1774 -1 1774 1773 1775 -1 1774 1775 1776 -1 1776 1775 1777 -1 1776 1777 1778 -1 1778 1777 1779 -1 1778 1779 1780 -1 1780 1779 1781 -1 1780 1781 1782 -1 1782 1781 1783 -1 1782 1783 1784 -1 1784 1783 1785 -1 1784 1785 1786 -1 1786 1785 1787 -1 1786 1787 1788 -1 1788 1787 1789 -1 1788 1789 1790 -1 1790 1789 1791 -1 1790 1791 1792 -1 1792 1791 1793 -1 1792 1793 1794 -1 1794 1793 1795 -1 1794 1795 1796 -1 1796 1795 1797 -1 1796 1797 1798 -1 1798 1797 1799 -1 1798 1799 1800 -1 1800 1799 1801 -1 1800 1801 1802 -1 1802 1801 1803 -1 1802 1803 1804 -1 1804 1803 1805 -1 1804 1805 1806 -1 1806 1805 1807 -1 1806 1807 1808 -1 1808 1807 1809 -1 1808 1809 1810 -1 1810 1809 1811 -1 1810 1811 1812 -1 1812 1811 1813 -1 1812 1813 1814 -1 1814 1813 1815 -1 1814 1815 1816 -1 1816 1815 1817 -1 1816 1817 1818 -1 1818 1817 1819 -1 1818 1819 1820 -1 1820 1819 1821 -1 1820 1821 1822 -1 1822 1821 1823 -1 1822 1823 1824 -1 1824 1823 1825 -1 1824 1825 1826 -1 1826 1825 1827 -1 1826 1827 1828 -1 1828 1827 1829 -1 1828 1829 1830 -1 1830 1829 1831 -1 1830 1831 1832 -1 1832 1831 1833 -1 1832 1833 1834 -1 1834 1833 1835 -1 1834 1835 1836 -1 1836 1835 1837 -1 1836 1837 1838 -1 1838 1837 1839 -1 1838 1839 1840 -1 1840 1839 1841 -1 1840 1841 1842 -1 1842 1841 1843 -1 1842 1843 1844 -1 1844 1843 1845 -1 1844 1845 1846 -1 1846 1845 1847 -1 1846 1847 1848 -1 1848 1847 1849 -1 1848 1849 1850 -1 1850 1849 1851 -1 1850 1851 1852 -1 1852 1851 1853 -1 1852 1853 1854 -1 1854 1853 1855 -1 1854 1855 1856 -1 1856 1855 1857 -1 1856 1857 1858 -1 1858 1857 1859 -1 1858 1859 1860 -1 1860 1859 1861 -1 1860 1861 1670 -1 1670 1861 1671 -1 1862 1863 1864 -1 1864 1863 1865 -1 1866 1862 1867 -1 1867 1862 1864 -1 1868 1866 1869 -1 1869 1866 1867 -1 1870 1868 1871 -1 1871 1868 1869 -1 1872 1870 1873 -1 1873 1870 1871 -1 1874 1872 1875 -1 1875 1872 1873 -1 1876 1874 1877 -1 1877 1874 1875 -1 1878 1876 1879 -1 1879 1876 1877 -1 1880 1878 1881 -1 1881 1878 1879 -1 1882 1880 1883 -1 1883 1880 1881 -1 1884 1882 1885 -1 1885 1882 1883 -1 1886 1884 1887 -1 1887 1884 1885 -1 1888 1886 1889 -1 1889 1886 1887 -1 1890 1888 1891 -1 1891 1888 1889 -1 1892 1890 1893 -1 1893 1890 1891 -1 1894 1892 1895 -1 1895 1892 1893 -1 1896 1894 1897 -1 1897 1894 1895 -1 1898 1896 1899 1929 1923 1938 1918 1930 1924 1940 -1 1899 1896 1897 -1 1902 1900 1903 -1 1903 1900 1943 1926 1934 1921 1942 1925 1931 1901 -1 1904 1902 1905 -1 1905 1902 1903 -1 1906 1904 1907 -1 1907 1904 1905 -1 1908 1906 1909 -1 1909 1906 1907 -1 1910 1908 1911 -1 1911 1908 1909 -1 1912 1910 1913 -1 1913 1910 1911 -1 1914 1912 1915 -1 1915 1912 1913 -1 1916 1914 1917 -1 1917 1914 1915 -1 1863 1916 1865 -1 1865 1916 1917 -1 1673 1671 1413 -1 1413 1671 1861 -1 1413 1861 1859 -1 1859 1857 1413 -1 1413 1857 1855 -1 1413 1855 1853 -1 1853 1851 1413 -1 1413 1851 1849 -1 1413 1849 1847 -1 1413 1847 631 -1 631 1847 1845 -1 631 1845 633 -1 633 1845 1843 -1 633 1843 1841 -1 1841 1839 633 -1 633 1839 635 -1 635 1839 1837 -1 635 1837 1835 -1 1835 1833 635 -1 635 1833 637 -1 637 1833 1831 -1 637 1831 1829 -1 1829 1827 637 -1 637 1827 639 -1 639 1827 1825 -1 639 1825 1823 -1 1823 1821 639 -1 639 1821 1819 -1 639 1819 1817 -1 1817 1815 639 -1 639 1815 1813 -1 639 1813 1811 -1 1811 1809 639 -1 639 1809 1807 -1 639 1807 1805 -1 1805 1803 639 -1 639 1803 1801 -1 639 1801 1799 -1 1799 1797 639 -1 639 1797 1795 -1 639 1795 1793 -1 1793 1791 639 -1 639 1791 1789 -1 639 1789 1787 -1 1787 1785 639 -1 639 1785 1783 -1 639 1783 1781 -1 1781 1779 639 -1 639 1779 1777 -1 639 1777 1775 -1 1775 1773 639 -1 639 1773 1771 -1 639 1771 641 -1 641 1771 643 -1 643 1771 1769 -1 643 1769 1767 -1 1767 1765 643 -1 643 1765 1763 -1 643 1763 1761 -1 643 1761 645 -1 645 1761 1759 -1 645 1759 1757 -1 645 1757 777 -1 777 1757 1755 -1 777 1755 1753 -1 777 1753 779 -1 779 1753 1751 -1 779 1751 1749 -1 1749 1747 779 -1 779 1747 1745 -1 779 1745 1743 -1 779 1743 781 -1 781 1743 1741 -1 781 1741 1739 -1 1739 1737 781 -1 781 1737 1735 -1 781 1735 783 -1 783 1735 1733 -1 783 1733 1731 -1 1731 1729 783 -1 783 1729 785 -1 785 1729 1727 -1 785 1727 1725 -1 1725 1723 785 -1 785 1723 787 -1 787 1723 1721 -1 787 1721 1719 -1 1719 1717 787 -1 787 1717 1715 -1 787 1715 1359 -1 1359 1715 1713 -1 1359 1713 1711 -1 1711 1709 1359 -1 1359 1709 1361 -1 1361 1709 1707 -1 1361 1707 1705 -1 1361 1705 1410 -1 1410 1705 1703 -1 1410 1703 1701 -1 1701 1699 1410 -1 1410 1699 1697 -1 1410 1697 1695 -1 1695 1693 1410 -1 1410 1693 1691 -1 1410 1691 1689 -1 1689 1687 1410 -1 1410 1687 1685 -1 1410 1685 1683 -1 1683 1681 1410 -1 1410 1681 1679 -1 1410 1679 1413 -1 1413 1679 1677 -1 1413 1677 1675 -1 1675 1673 1413 -1 1669 1515 1621 -1 1621 1515 1512 -1 1621 1512 1620 -1 1620 1512 1513 -1 1620 1513 1623 -1 1623 1513 1561 -1 1623 1561 1625 -1 1625 1561 1559 -1 1625 1559 1627 -1 1627 1559 1557 -1 1627 1557 1629 -1 1629 1557 1555 -1 1629 1555 1915 -1 1915 1555 1553 -1 1915 1553 1551 -1 1667 573 1669 -1 1669 573 1523 -1 1669 1523 1521 -1 1667 1665 573 -1 573 1665 1663 -1 573 1663 1661 -1 1661 1659 573 -1 573 1659 1657 -1 573 1657 1027 -1 1027 1657 1655 -1 1027 1655 1029 -1 1029 1655 1031 -1 1031 1655 1653 -1 1031 1653 1033 -1 1033 1653 1651 -1 1033 1651 1035 -1 1035 1651 1649 -1 1035 1649 1647 -1 1035 1647 1037 -1 1037 1647 1645 -1 1037 1645 1039 -1 1039 1645 1041 -1 1041 1645 1643 -1 1041 1643 1043 -1 1043 1643 1641 -1 1043 1641 1045 -1 1045 1641 1639 -1 1045 1639 1047 -1 1047 1639 1637 -1 1047 1637 1049 -1 1049 1637 1635 -1 1049 1635 1567 -1 1567 1635 1633 -1 1567 1633 1569 -1 1569 1633 1915 -1 1569 1915 1913 -1 1633 1631 1915 -1 1915 1631 1629 -1 1617 1055 1565 -1 1565 1055 1053 -1 1565 1053 1564 -1 1564 1053 1051 -1 1564 1051 1567 -1 1567 1051 1049 -1 1055 1617 1057 -1 1057 1617 1615 -1 1057 1615 1059 -1 1059 1615 1613 -1 1059 1613 1061 -1 1061 1613 1611 -1 1061 1611 1063 -1 1063 1611 1609 -1 1063 1609 1015 -1 1015 1609 1607 -1 1015 1607 1014 -1 1014 1607 1605 -1 1014 1605 1017 -1 1017 1605 1603 -1 1017 1603 1019 -1 1019 1603 249 -1 1019 249 247 -1 1601 255 1603 -1 1603 255 253 -1 1603 253 251 -1 1599 1467 1601 -1 1601 1467 259 -1 1601 259 257 -1 1467 1599 1473 -1 1473 1599 1597 -1 1473 1597 1475 -1 1475 1597 1481 -1 1475 1481 1477 -1 1477 1481 1479 -1 1597 1595 1481 -1 1481 1595 1593 -1 1481 1593 511 -1 511 1593 1099 -1 511 1099 513 -1 513 1099 487 -1 487 1099 1097 -1 487 1097 486 -1 486 1097 1095 -1 486 1095 489 -1 489 1095 1093 -1 489 1093 895 -1 895 1093 897 -1 897 1093 1091 -1 897 1091 899 -1 899 1091 1089 -1 899 1089 901 -1 901 1089 1087 -1 901 1087 1901 -1 1901 1087 1085 -1 1901 1085 1903 -1 1903 1085 1083 -1 1903 1083 1905 -1 1905 1083 1913 -1 1905 1913 1907 -1 1907 1913 1909 -1 1909 1913 1911 -1 1099 1593 1101 -1 1101 1593 1591 -1 1101 1591 1103 -1 1103 1591 1589 -1 1103 1589 1105 -1 1105 1589 1587 -1 1105 1587 1107 -1 1107 1587 1585 -1 1107 1585 1109 -1 1109 1585 1583 -1 1109 1583 1111 -1 1111 1583 1581 -1 1111 1581 1067 -1 1067 1581 1579 -1 1067 1579 1066 -1 1066 1579 1577 -1 1066 1577 1069 -1 1069 1577 1575 -1 1069 1575 1071 -1 1071 1575 1573 -1 1071 1573 1073 -1 1073 1573 1913 -1 1073 1913 1075 -1 1075 1913 1077 -1 1077 1913 1079 -1 1079 1913 1081 -1 1081 1913 1083 -1 1573 1571 1913 -1 1913 1571 1569 -1 1551 1549 1915 -1 1915 1549 1547 -1 1915 1547 1545 -1 1545 1543 1915 -1 1915 1543 1917 -1 1917 1543 1865 -1 1865 1543 1541 -1 1865 1541 1539 -1 1537 747 1539 -1 1539 747 1267 -1 1539 1267 1265 -1 1537 1535 747 -1 747 1535 1533 -1 747 1533 1531 -1 1529 751 1531 -1 1531 751 749 -1 1531 749 747 -1 1527 565 1529 -1 1529 565 753 -1 1529 753 751 -1 1525 567 1527 -1 1527 567 564 -1 1527 564 565 -1 1523 573 1525 -1 1525 573 571 -1 1525 571 569 -1 1521 1519 1669 -1 1669 1519 1517 -1 1669 1517 1515 -1 1411 1509 1410 -1 1410 1509 1507 -1 1410 1507 1363 -1 1363 1507 1505 -1 1363 1505 1365 -1 1365 1505 1499 -1 1365 1499 1367 -1 1367 1499 1369 -1 1369 1499 933 -1 1369 933 1139 -1 1139 933 931 -1 1139 931 928 -1 1505 1503 1499 -1 1499 1503 1501 -1 1497 937 1499 -1 1499 937 935 -1 1499 935 933 -1 1495 1491 1497 -1 1497 1491 873 -1 1497 873 869 -1 869 873 871 -1 1495 1493 1491 -1 873 1491 875 -1 875 1491 1489 -1 875 1489 1483 -1 1483 1489 1485 -1 1485 1489 1487 -1 1481 507 1483 -1 1483 507 505 -1 1483 505 861 -1 861 505 860 -1 860 505 503 -1 860 503 863 -1 863 503 543 -1 863 543 541 -1 1473 1471 1467 -1 1467 1471 1469 -1 1465 285 1467 -1 1467 285 283 -1 1467 283 281 -1 1463 1461 1465 -1 1465 1461 609 -1 1465 609 607 -1 1459 1417 1461 -1 1461 1417 617 -1 1461 617 615 -1 1457 1443 1459 -1 1459 1443 1441 -1 1459 1441 1439 -1 1455 1447 1457 -1 1457 1447 1445 -1 1457 1445 1443 -1 1447 1455 1449 -1 1449 1455 1453 -1 1449 1453 1451 -1 1459 1439 1419 -1 1419 1439 1437 -1 1419 1437 1435 -1 1419 1435 1421 -1 1421 1435 1433 -1 1421 1433 1423 -1 1423 1433 1431 -1 1423 1431 1425 -1 1425 1431 1429 -1 1425 1429 1427 -1 1419 1417 1459 -1 1415 1413 1417 -1 1417 1413 625 -1 1417 625 623 -1 1407 795 1355 -1 1355 795 793 -1 1355 793 1354 -1 1354 793 791 -1 1354 791 1357 -1 1357 791 789 -1 1357 789 1359 -1 1359 789 787 -1 795 1407 797 -1 797 1407 1405 -1 797 1405 799 -1 799 1405 1403 -1 799 1403 801 -1 801 1403 1401 -1 801 1401 803 -1 803 1401 1399 -1 803 1399 805 -1 805 1399 1397 -1 805 1397 757 -1 757 1397 1395 -1 757 1395 756 -1 756 1395 821 -1 756 821 819 -1 821 1395 823 -1 823 1395 1393 -1 823 1393 1885 -1 1885 1393 1887 -1 1887 1393 1391 -1 1887 1391 1389 -1 1387 1119 1389 -1 1389 1119 1117 -1 1389 1117 1887 -1 1887 1117 1114 -1 1887 1114 1115 -1 1119 1387 1121 -1 1121 1387 1385 -1 1121 1385 1123 -1 1123 1385 1383 -1 1123 1383 1125 -1 1125 1383 1381 -1 1125 1381 1127 -1 1127 1381 1379 -1 1127 1379 1129 -1 1129 1379 1377 -1 1129 1377 1131 -1 1131 1377 1375 -1 1131 1375 1133 -1 1133 1375 1373 -1 1133 1373 1135 -1 1135 1373 1371 -1 1135 1371 1137 -1 1137 1371 1369 -1 1137 1369 1139 -1 1363 1361 1410 -1 1351 733 1161 -1 1161 733 731 -1 1161 731 1163 -1 1163 731 1165 -1 1165 731 1167 -1 1167 731 729 -1 1167 729 727 -1 1351 1349 733 -1 733 1349 1347 -1 733 1347 735 -1 735 1347 1345 -1 735 1345 1343 -1 1343 1341 735 -1 735 1341 1339 -1 735 1339 737 -1 737 1339 1337 -1 737 1337 1335 -1 1335 1333 737 -1 737 1333 1331 -1 737 1331 739 -1 739 1331 1329 -1 739 1329 1327 -1 1327 1325 739 -1 739 1325 1323 -1 739 1323 1321 -1 739 1321 741 -1 741 1321 1319 -1 741 1319 1317 -1 1317 1315 741 -1 741 1315 1313 -1 741 1313 1311 -1 741 1311 743 -1 743 1311 1309 -1 743 1309 1307 -1 1307 1305 743 -1 743 1305 1303 -1 743 1303 1301 -1 743 1301 745 -1 745 1301 1299 -1 745 1299 1297 -1 1297 1295 745 -1 745 1295 1293 -1 745 1293 1291 -1 745 1291 747 -1 747 1291 1289 -1 747 1289 1287 -1 1287 1285 747 -1 747 1285 1283 -1 747 1283 1281 -1 1281 1279 747 -1 747 1279 1277 -1 747 1277 1275 -1 1275 1273 747 -1 747 1273 1271 -1 747 1271 1269 -1 1269 1267 747 -1 1265 1263 1539 -1 1539 1263 1261 -1 1539 1261 1259 -1 1259 1257 1539 -1 1539 1257 1255 -1 1539 1255 1253 -1 1253 1251 1539 -1 1539 1251 1249 -1 1539 1249 1247 -1 1247 1245 1539 -1 1539 1245 1243 -1 1539 1243 1241 -1 1241 1239 1539 -1 1539 1239 1865 -1 1239 1237 1865 -1 1865 1237 1235 -1 1865 1235 1233 -1 1233 1231 1865 -1 1865 1231 1229 -1 1865 1229 1227 -1 1227 1225 1865 -1 1865 1225 1223 -1 1865 1223 1221 -1 1221 1219 1865 -1 1865 1219 1217 -1 1865 1217 1215 -1 1215 1213 1865 -1 1865 1213 1211 -1 1865 1211 1209 -1 1209 1207 1865 -1 1865 1207 1205 -1 1865 1205 1203 -1 1201 119 1203 -1 1203 119 117 -1 1203 117 1865 -1 1865 117 1871 -1 1865 1871 1869 -1 119 1201 121 -1 121 1201 1199 -1 121 1199 713 -1 713 1199 1197 -1 713 1197 1195 -1 1195 1193 713 -1 713 1193 1191 -1 713 1191 1189 -1 1189 1187 713 -1 713 1187 1185 -1 713 1185 1183 -1 1183 1181 713 -1 713 1181 1179 -1 713 1179 1177 -1 1177 1175 713 -1 713 1175 1173 -1 713 1173 1171 -1 1171 1169 713 -1 713 1169 1167 -1 713 1167 715 -1 715 1167 717 -1 717 1167 719 -1 719 1167 721 -1 721 1167 723 -1 723 1167 725 -1 725 1167 727 -1 1115 1159 1887 -1 1887 1159 1157 -1 1887 1157 1155 -1 1155 1153 1887 -1 1887 1153 1895 -1 1887 1895 1893 -1 1151 1899 1153 -1 1153 1899 1897 -1 1153 1897 1895 -1 1899 1151 455 -1 455 1151 1149 -1 455 1149 457 -1 457 1149 1147 -1 457 1147 459 -1 459 1147 1145 -1 459 1145 461 -1 461 1145 955 -1 461 955 463 -1 463 955 953 -1 463 953 465 -1 465 953 951 -1 465 951 467 -1 467 951 469 -1 469 951 949 -1 469 949 947 -1 1145 1143 955 -1 955 1143 929 -1 929 1143 1141 -1 929 1141 928 -1 928 1141 1139 -1 1025 413 1027 -1 1027 413 411 -1 1027 411 575 -1 575 411 577 -1 577 411 409 -1 577 409 407 -1 1023 421 1025 -1 1025 421 419 -1 1025 419 417 -1 1021 427 1023 -1 1023 427 425 -1 1023 425 423 -1 1019 433 1021 -1 1021 433 431 -1 1021 431 429 -1 1011 557 1007 -1 1007 557 555 -1 1007 555 553 -1 1009 945 1011 -1 1011 945 943 -1 1011 943 517 -1 517 943 516 -1 516 943 519 -1 519 943 521 -1 521 943 941 -1 521 941 523 -1 523 941 865 -1 523 865 525 -1 525 865 527 -1 527 865 529 -1 529 865 531 -1 531 865 533 -1 533 865 863 -1 533 863 535 -1 535 863 537 -1 537 863 539 -1 539 863 541 -1 1006 979 1009 -1 1009 979 977 -1 1009 977 975 -1 1007 499 1006 -1 1006 499 883 -1 1006 883 880 -1 1003 1899 959 -1 959 1899 438 -1 959 438 439 -1 1964 1986 2088 2075 -1 1901 1003 1001 -1 1901 1001 917 -1 917 1001 919 -1 919 1001 999 -1 919 999 921 -1 921 999 997 -1 921 997 923 -1 923 997 995 -1 923 995 925 -1 925 995 993 -1 925 993 881 -1 881 993 991 -1 881 991 1006 -1 1006 991 989 -1 1006 989 987 -1 987 985 1006 -1 1006 985 983 -1 1006 983 981 -1 981 979 1006 -1 975 973 1009 -1 1009 973 971 -1 1009 971 969 -1 969 967 1009 -1 1009 967 477 -1 1009 477 475 -1 967 965 477 -1 477 965 479 -1 479 965 963 -1 479 963 481 -1 481 963 961 -1 481 961 483 -1 483 961 958 -1 483 958 439 -1 439 958 959 -1 469 947 471 -1 471 947 945 -1 471 945 473 -1 473 945 1009 -1 473 1009 475 -1 865 941 867 -1 867 941 939 -1 867 939 869 -1 869 939 1497 -1 939 937 1497 -1 917 915 1901 -1 1901 915 913 -1 1901 913 911 -1 911 909 1901 -1 1901 909 907 -1 1901 907 905 -1 905 903 1901 -1 1901 903 901 -1 895 893 489 -1 489 893 491 -1 491 893 891 -1 491 891 493 -1 493 891 889 -1 493 889 887 -1 885 497 887 -1 887 497 495 -1 887 495 493 -1 497 885 499 -1 499 885 883 -1 880 881 1006 -1 877 875 861 -1 861 875 1483 -1 808 809 771 -1 771 809 857 -1 771 857 773 -1 773 857 855 -1 773 855 775 -1 775 855 853 -1 775 853 777 -1 777 853 851 -1 777 851 661 -1 661 851 849 -1 661 849 847 -1 847 845 661 -1 661 845 843 -1 661 843 841 -1 841 839 661 -1 661 839 837 -1 661 837 27 -1 27 837 29 -1 29 837 31 -1 31 837 33 -1 33 837 35 -1 35 837 37 -1 37 837 835 -1 37 835 39 -1 39 835 833 -1 39 833 41 -1 41 833 831 -1 41 831 43 -1 43 831 829 -1 43 829 827 -1 825 1885 827 -1 827 1885 45 -1 827 45 43 -1 825 823 1885 -1 756 819 759 -1 759 819 817 -1 759 817 761 -1 761 817 815 -1 761 815 763 -1 763 815 813 -1 763 813 765 -1 765 813 811 -1 765 811 767 -1 767 811 769 -1 769 811 808 -1 769 808 771 -1 121 713 123 -1 123 713 711 -1 123 711 125 -1 125 711 709 -1 125 709 127 -1 127 709 707 -1 127 707 129 -1 129 707 131 -1 131 707 705 -1 131 705 133 -1 133 705 135 -1 135 705 703 -1 135 703 137 -1 137 703 139 -1 139 703 701 -1 139 701 141 -1 141 701 143 -1 143 701 699 -1 143 699 145 -1 145 699 147 -1 147 699 697 -1 147 697 149 -1 149 697 151 -1 151 697 153 -1 153 697 695 -1 153 695 155 -1 155 695 157 -1 157 695 159 -1 159 695 693 -1 159 693 161 -1 161 693 163 -1 163 693 165 -1 165 693 691 -1 165 691 167 -1 167 691 169 -1 169 691 171 -1 171 691 173 -1 173 691 689 -1 173 689 175 -1 175 689 177 -1 177 689 179 -1 179 689 181 -1 181 689 687 -1 181 687 183 -1 183 687 185 -1 185 687 187 -1 187 687 189 -1 189 687 191 -1 191 687 685 -1 191 685 193 -1 193 685 195 -1 195 685 197 -1 197 685 199 -1 199 685 201 -1 201 685 683 -1 201 683 203 -1 203 683 205 -1 205 683 207 -1 207 683 209 -1 209 683 211 -1 211 683 681 -1 211 681 213 -1 213 681 215 -1 215 681 217 -1 217 681 219 -1 219 681 221 -1 221 681 679 -1 221 679 223 -1 223 679 225 -1 225 679 227 -1 227 679 229 -1 229 679 231 -1 231 679 233 -1 233 679 235 -1 235 679 237 -1 237 679 239 -1 239 679 241 -1 241 679 243 -1 243 679 53 -1 53 679 7 -1 53 7 55 -1 55 7 57 -1 57 7 59 -1 59 7 61 -1 61 7 63 -1 63 7 1873 -1 63 1873 65 -1 65 1873 67 -1 67 1873 69 -1 69 1873 71 -1 71 1873 73 -1 73 1873 75 -1 75 1873 77 -1 77 1873 79 -1 79 1873 81 -1 81 1873 83 -1 83 1873 85 -1 85 1873 87 -1 87 1873 89 -1 89 1873 91 -1 91 1873 93 -1 93 1873 95 -1 95 1873 97 -1 97 1873 99 -1 99 1873 101 -1 101 1873 103 -1 103 1873 105 -1 105 1873 107 -1 107 1873 109 -1 109 1873 111 -1 111 1873 113 -1 113 1873 115 -1 115 1873 117 -1 117 1873 1871 -1 677 17 679 -1 679 17 15 -1 679 15 13 -1 677 675 17 -1 17 675 19 -1 19 675 673 -1 19 673 671 -1 19 671 21 -1 21 671 669 -1 21 669 667 -1 21 667 23 -1 23 667 665 -1 23 665 663 -1 663 661 23 -1 23 661 25 -1 25 661 27 -1 661 659 777 -1 777 659 657 -1 777 657 655 -1 655 653 777 -1 777 653 651 -1 777 651 649 -1 649 647 777 -1 777 647 645 -1 631 629 1413 -1 1413 629 627 -1 1413 627 625 -1 623 621 1417 -1 1417 621 619 -1 1417 619 617 -1 615 613 1461 -1 1461 613 611 -1 1461 611 609 -1 607 605 1465 -1 1465 605 603 -1 1465 603 309 -1 309 603 311 -1 311 603 601 -1 311 601 313 -1 313 601 315 -1 315 601 317 -1 317 601 599 -1 317 599 319 -1 319 599 321 -1 321 599 323 -1 323 599 597 -1 323 597 325 -1 325 597 327 -1 327 597 329 -1 329 597 595 -1 329 595 331 -1 331 595 333 -1 333 595 335 -1 335 595 337 -1 337 595 593 -1 337 593 339 -1 339 593 341 -1 341 593 343 -1 343 593 345 -1 345 593 591 -1 345 591 347 -1 347 591 349 -1 349 591 351 -1 351 591 353 -1 353 591 355 -1 355 591 589 -1 355 589 357 -1 357 589 359 -1 359 589 361 -1 361 589 363 -1 363 589 365 -1 365 589 587 -1 365 587 367 -1 367 587 369 -1 369 587 371 -1 371 587 373 -1 373 587 375 -1 375 587 585 -1 375 585 377 -1 377 585 379 -1 379 585 381 -1 381 585 383 -1 383 585 385 -1 385 585 583 -1 385 583 387 -1 387 583 389 -1 389 583 391 -1 391 583 393 -1 393 583 581 -1 393 581 395 -1 395 581 397 -1 397 581 399 -1 399 581 579 -1 399 579 401 -1 401 579 403 -1 403 579 405 -1 405 579 577 -1 405 577 407 -1 575 573 1027 -1 569 567 1525 -1 517 561 1011 -1 1011 561 559 -1 1011 559 557 -1 553 551 1007 -1 1007 551 501 -1 1007 501 499 -1 551 549 501 -1 501 549 547 -1 501 547 545 -1 501 545 503 -1 503 545 543 -1 511 509 1481 -1 1481 509 507 -1 455 453 1899 -1 1899 453 451 -1 1899 451 449 -1 449 447 1899 -1 1899 447 445 -1 1899 445 443 -1 443 441 1899 -1 1899 441 438 -1 247 245 1019 -1 1019 245 435 -1 1019 435 433 -1 429 427 1021 -1 423 421 1023 -1 417 415 1025 -1 1025 415 413 -1 309 307 1465 -1 1465 307 305 -1 1465 305 303 -1 303 301 1465 -1 1465 301 299 -1 1465 299 297 -1 297 295 1465 -1 1465 295 293 -1 1465 293 291 -1 291 289 1465 -1 1465 289 287 -1 1465 287 285 -1 281 279 1467 -1 1467 279 277 -1 1467 277 275 -1 275 273 1467 -1 1467 273 271 -1 1467 271 269 -1 269 267 1467 -1 1467 267 265 -1 1467 265 263 -1 263 261 1467 -1 1467 261 259 -1 257 255 1601 -1 251 249 1603 -1 2 3 1885 -1 1885 3 51 -1 1885 51 49 -1 49 47 1885 -1 1885 47 45 -1 13 11 679 -1 679 11 9 -1 679 9 7 -1 5 1881 7 -1 7 1881 1879 -1 7 1879 1877 -1 2 1885 5 -1 5 1885 1883 -1 5 1883 1881 -1 1893 1891 1887 -1 1887 1891 1889 -1 1877 1875 7 -1 7 1875 1873 -1 1869 1867 1865 -1 1865 1867 1864 -1 1858 1860 1412 -1 1412 1860 1670 -1 1412 1670 1672 -1 1672 1674 1412 -1 1412 1674 1676 -1 1412 1676 1678 -1 1412 1678 1408 -1 1408 1678 1680 -1 1408 1680 1682 -1 1682 1684 1408 -1 1408 1684 1686 -1 1408 1686 1688 -1 1688 1690 1408 -1 1408 1690 1692 -1 1408 1692 1694 -1 1694 1696 1408 -1 1408 1696 1698 -1 1408 1698 1700 -1 1700 1702 1408 -1 1408 1702 1704 -1 1408 1704 1360 -1 1360 1704 1706 -1 1360 1706 1708 -1 1360 1708 1358 -1 1358 1708 1710 -1 1358 1710 1712 -1 1712 1714 1358 -1 1358 1714 786 -1 1358 786 788 -1 1714 1716 786 -1 786 1716 1718 -1 786 1718 1720 -1 1720 1722 786 -1 786 1722 784 -1 784 1722 1724 -1 784 1724 1726 -1 1726 1728 784 -1 784 1728 782 -1 782 1728 1730 -1 782 1730 1732 -1 1732 1734 782 -1 782 1734 780 -1 780 1734 1736 -1 780 1736 1738 -1 1738 1740 780 -1 780 1740 1742 -1 780 1742 778 -1 778 1742 1744 -1 778 1744 658 -1 658 1744 656 -1 656 1744 1746 -1 656 1746 1748 -1 1748 1750 656 -1 656 1750 654 -1 654 1750 1752 -1 654 1752 1754 -1 1754 1756 654 -1 654 1756 652 -1 652 1756 1758 -1 652 1758 1760 -1 1760 1762 652 -1 652 1762 1764 -1 652 1764 1766 -1 652 1766 650 -1 650 1766 1768 -1 650 1768 1770 -1 650 1770 648 -1 648 1770 1772 -1 648 1772 1774 -1 1774 1776 648 -1 648 1776 1778 -1 648 1778 1780 -1 648 1780 646 -1 646 1780 1782 -1 646 1782 1784 -1 1784 1786 646 -1 646 1786 1788 -1 646 1788 1790 -1 646 1790 644 -1 644 1790 1792 -1 644 1792 1794 -1 1794 1796 644 -1 644 1796 1798 -1 644 1798 1800 -1 644 1800 642 -1 642 1800 1802 -1 642 1802 1804 -1 1804 1806 642 -1 642 1806 1808 -1 642 1808 1810 -1 642 1810 640 -1 640 1810 1812 -1 640 1812 1814 -1 1814 1816 640 -1 640 1816 1818 -1 640 1818 638 -1 638 1818 1820 -1 638 1820 1822 -1 1822 1824 638 -1 638 1824 1826 -1 638 1826 636 -1 636 1826 1828 -1 636 1828 1830 -1 1830 1832 636 -1 636 1832 634 -1 634 1832 1834 -1 634 1834 1836 -1 1836 1838 634 -1 634 1838 632 -1 632 1838 1840 -1 632 1840 1842 -1 1842 1844 632 -1 632 1844 630 -1 630 1844 1846 -1 630 1846 1412 -1 1412 1846 1848 -1 1412 1848 1850 -1 1850 1852 1412 -1 1412 1852 1854 -1 1412 1854 1856 -1 1856 1858 1412 -1 1619 1514 1668 -1 1668 1514 1516 -1 1668 1516 1518 -1 1514 1619 1510 -1 1510 1619 1618 -1 1510 1618 1511 -1 1511 1618 1622 -1 1511 1622 1560 -1 1560 1622 1624 -1 1560 1624 1558 -1 1558 1624 1626 -1 1558 1626 1556 -1 1556 1626 1628 -1 1556 1628 1554 -1 1554 1628 1914 -1 1554 1914 1552 -1 1552 1914 1550 -1 1550 1914 1548 -1 1548 1914 1546 -1 1546 1914 1544 -1 1544 1914 1542 -1 1542 1914 1916 -1 1542 1916 1863 -1 1628 1630 1914 -1 1914 1630 1632 -1 1914 1632 1568 -1 1568 1632 1566 -1 1566 1632 1634 -1 1566 1634 1048 -1 1048 1634 1636 -1 1048 1636 1046 -1 1046 1636 1638 -1 1046 1638 1044 -1 1044 1638 1640 -1 1044 1640 1042 -1 1042 1640 1642 -1 1042 1642 1040 -1 1040 1642 1644 -1 1040 1644 1038 -1 1038 1644 1036 -1 1036 1644 1646 -1 1036 1646 1034 -1 1034 1646 1648 -1 1034 1648 1650 -1 1034 1650 1032 -1 1032 1650 1652 -1 1032 1652 1030 -1 1030 1652 1654 -1 1030 1654 1028 -1 1028 1654 1026 -1 1026 1654 1656 -1 1026 1656 572 -1 572 1656 1658 -1 572 1658 1660 -1 1660 1662 572 -1 572 1662 1664 -1 572 1664 1666 -1 1666 1668 572 -1 572 1668 1522 -1 572 1522 1524 -1 1563 1054 1616 -1 1616 1054 1056 -1 1616 1056 1614 -1 1614 1056 1058 -1 1614 1058 1612 -1 1612 1058 1060 -1 1612 1060 1610 -1 1610 1060 1062 -1 1610 1062 1608 -1 1608 1062 1013 -1 1608 1013 1606 -1 1606 1013 1012 -1 1606 1012 1604 -1 1604 1012 1016 -1 1604 1016 1602 -1 1602 1016 1018 -1 1602 1018 248 -1 248 1018 246 -1 246 1018 244 -1 244 1018 434 -1 434 1018 432 -1 432 1018 1020 -1 432 1020 430 -1 430 1020 428 -1 428 1020 426 -1 426 1020 1022 -1 426 1022 424 -1 424 1022 422 -1 422 1022 420 -1 420 1022 1024 -1 420 1024 418 -1 418 1024 416 -1 416 1024 414 -1 414 1024 412 -1 412 1024 1026 -1 412 1026 410 -1 410 1026 574 -1 410 574 576 -1 1054 1563 1052 -1 1052 1563 1562 -1 1052 1562 1050 -1 1050 1562 1566 -1 1050 1566 1048 -1 1914 1568 1912 -1 1912 1568 1570 -1 1912 1570 1572 -1 1574 1070 1572 -1 1572 1070 1072 -1 1572 1072 1912 -1 1912 1072 1074 -1 1912 1074 1076 -1 1070 1574 1068 -1 1068 1574 1576 -1 1068 1576 1064 -1 1064 1576 1578 -1 1064 1578 1065 -1 1065 1578 1580 -1 1065 1580 1110 -1 1110 1580 1582 -1 1110 1582 1108 -1 1108 1582 1584 -1 1108 1584 1106 -1 1106 1584 1586 -1 1106 1586 1104 -1 1104 1586 1588 -1 1104 1588 1102 -1 1102 1588 1590 -1 1102 1590 1100 -1 1100 1590 1592 -1 1100 1592 1098 -1 1098 1592 510 -1 1098 510 512 -1 510 1592 1480 -1 1480 1592 1594 -1 1480 1594 1596 -1 1598 1472 1596 -1 1596 1472 1474 -1 1596 1474 1480 -1 1480 1474 1476 -1 1480 1476 1478 -1 1472 1598 1466 -1 1466 1598 1600 -1 1466 1600 258 -1 258 1600 256 -1 256 1600 254 -1 254 1600 1602 -1 254 1602 252 -1 252 1602 250 -1 250 1602 248 -1 1518 1520 1668 -1 1668 1520 1522 -1 1526 566 1524 -1 1524 566 568 -1 1524 568 570 -1 1528 563 1526 -1 1526 563 562 -1 1526 562 566 -1 1530 750 1528 -1 1528 750 752 -1 1528 752 563 -1 1532 746 1530 -1 1530 746 748 -1 1530 748 750 -1 1532 1534 746 -1 746 1534 1536 -1 746 1536 1538 -1 1540 1863 1538 -1 1538 1863 1238 -1 1538 1238 1240 -1 1540 1542 1863 -1 1409 1408 1508 -1 1508 1408 1506 -1 1506 1408 1362 -1 1506 1362 1504 -1 1504 1362 1364 -1 1504 1364 1498 -1 1498 1364 1366 -1 1498 1366 1368 -1 1414 1416 1412 -1 1412 1416 624 -1 1412 624 626 -1 1418 1458 1416 -1 1416 1458 1460 -1 1416 1460 616 -1 616 1460 614 -1 614 1460 612 -1 612 1460 610 -1 610 1460 608 -1 608 1460 1464 -1 608 1464 606 -1 606 1464 604 -1 604 1464 602 -1 602 1464 308 -1 602 308 310 -1 1420 1434 1418 -1 1418 1434 1436 -1 1418 1436 1438 -1 1434 1420 1432 -1 1432 1420 1422 -1 1432 1422 1430 -1 1430 1422 1424 -1 1430 1424 1428 -1 1428 1424 1426 -1 1418 1438 1458 -1 1458 1438 1440 -1 1458 1440 1442 -1 1458 1442 1456 -1 1456 1442 1444 -1 1456 1444 1446 -1 1456 1446 1454 -1 1454 1446 1448 -1 1454 1448 1452 -1 1452 1448 1450 -1 1460 1462 1464 -1 1466 284 1464 -1 1464 284 286 -1 1464 286 288 -1 1468 1470 1466 -1 1466 1470 1472 -1 1482 506 1480 -1 1480 506 508 -1 1480 508 510 -1 1484 1488 1482 -1 1482 1488 874 -1 1482 874 859 -1 859 874 876 -1 1484 1486 1488 -1 1488 1490 874 -1 874 1490 872 -1 872 1490 1496 -1 872 1496 868 -1 868 1496 938 -1 868 938 866 -1 866 938 940 -1 866 940 864 -1 864 940 522 -1 864 522 524 -1 1492 1494 1490 -1 1490 1494 1496 -1 938 1496 936 -1 936 1496 1498 -1 936 1498 934 -1 934 1498 932 -1 932 1498 1368 -1 932 1368 1138 -1 1138 1368 1136 -1 1136 1368 1370 -1 1136 1370 1134 -1 1134 1370 1372 -1 1134 1372 1132 -1 1132 1372 1374 -1 1132 1374 1130 -1 1130 1374 1376 -1 1130 1376 1128 -1 1128 1376 1378 -1 1128 1378 1126 -1 1126 1378 1380 -1 1126 1380 1124 -1 1124 1380 1382 -1 1124 1382 1122 -1 1122 1382 1384 -1 1122 1384 1120 -1 1120 1384 1386 -1 1120 1386 1118 -1 1118 1386 1388 -1 1118 1388 1116 -1 1116 1388 1886 -1 1116 1886 1112 -1 1112 1886 1113 -1 1113 1886 1158 -1 1158 1886 1156 -1 1156 1886 1154 -1 1154 1886 1152 -1 1152 1886 1894 -1 1152 1894 1896 -1 1500 1502 1498 -1 1498 1502 1504 -1 1353 794 1406 -1 1406 794 796 -1 1406 796 1404 -1 1404 796 798 -1 1404 798 1402 -1 1402 798 800 -1 1402 800 1400 -1 1400 800 802 -1 1400 802 1398 -1 1398 802 804 -1 1398 804 1396 -1 1396 804 755 -1 1396 755 1394 -1 1394 755 754 -1 1394 754 820 -1 820 754 818 -1 818 754 758 -1 818 758 816 -1 816 758 760 -1 816 760 814 -1 814 760 762 -1 814 762 812 -1 812 762 764 -1 812 764 810 -1 810 764 766 -1 810 766 768 -1 794 1353 792 -1 792 1353 1352 -1 792 1352 790 -1 790 1352 1356 -1 790 1356 788 -1 788 1356 1358 -1 1360 1362 1408 -1 1388 1390 1886 -1 1886 1390 1392 -1 1886 1392 1884 -1 1884 1392 822 -1 1884 822 824 -1 1392 1394 822 -1 822 1394 820 -1 1348 1350 732 -1 732 1350 1160 -1 732 1160 730 -1 730 1160 1162 -1 730 1162 1164 -1 1164 1166 730 -1 730 1166 728 -1 728 1166 726 -1 726 1166 724 -1 724 1166 722 -1 722 1166 720 -1 720 1166 718 -1 718 1166 716 -1 716 1166 714 -1 714 1166 712 -1 712 1166 1168 -1 712 1168 1170 -1 1170 1172 712 -1 712 1172 1174 -1 712 1174 1176 -1 1176 1178 712 -1 712 1178 1180 -1 712 1180 1182 -1 1182 1184 712 -1 712 1184 1186 -1 712 1186 1188 -1 1188 1190 712 -1 712 1190 1192 -1 712 1192 1194 -1 1194 1196 712 -1 712 1196 1198 -1 712 1198 120 -1 120 1198 1200 -1 120 1200 118 -1 118 1200 1202 -1 118 1202 116 -1 116 1202 1863 -1 116 1863 1870 -1 1870 1863 1868 -1 1868 1863 1866 -1 1866 1863 1862 -1 1202 1204 1863 -1 1863 1204 1206 -1 1863 1206 1208 -1 1208 1210 1863 -1 1863 1210 1212 -1 1863 1212 1214 -1 1214 1216 1863 -1 1863 1216 1218 -1 1863 1218 1220 -1 1220 1222 1863 -1 1863 1222 1224 -1 1863 1224 1226 -1 1226 1228 1863 -1 1863 1228 1230 -1 1863 1230 1232 -1 1232 1234 1863 -1 1863 1234 1236 -1 1863 1236 1238 -1 1240 1242 1538 -1 1538 1242 1244 -1 1538 1244 1246 -1 1246 1248 1538 -1 1538 1248 1250 -1 1538 1250 1252 -1 1252 1254 1538 -1 1538 1254 1256 -1 1538 1256 1258 -1 1258 1260 1538 -1 1538 1260 1262 -1 1538 1262 1264 -1 1264 1266 1538 -1 1538 1266 746 -1 1266 1268 746 -1 746 1268 1270 -1 746 1270 1272 -1 1272 1274 746 -1 746 1274 1276 -1 746 1276 1278 -1 1278 1280 746 -1 746 1280 1282 -1 746 1282 1284 -1 1284 1286 746 -1 746 1286 1288 -1 746 1288 1290 -1 746 1290 744 -1 744 1290 1292 -1 744 1292 1294 -1 1294 1296 744 -1 744 1296 1298 -1 744 1298 1300 -1 744 1300 742 -1 742 1300 1302 -1 742 1302 1304 -1 1304 1306 742 -1 742 1306 1308 -1 742 1308 1310 -1 742 1310 740 -1 740 1310 1312 -1 740 1312 1314 -1 1314 1316 740 -1 740 1316 1318 -1 740 1318 1320 -1 740 1320 738 -1 738 1320 1322 -1 738 1322 1324 -1 1324 1326 738 -1 738 1326 1328 -1 738 1328 1330 -1 738 1330 736 -1 736 1330 1332 -1 736 1332 1334 -1 1334 1336 736 -1 736 1336 1338 -1 736 1338 734 -1 734 1338 1340 -1 734 1340 1342 -1 1342 1344 734 -1 734 1344 1346 -1 734 1346 732 -1 732 1346 1348 -1 1140 926 1138 -1 1138 926 930 -1 1138 930 932 -1 926 1140 927 -1 927 1140 1142 -1 927 1142 954 -1 954 1142 1144 -1 954 1144 460 -1 460 1144 458 -1 458 1144 1146 -1 458 1146 456 -1 456 1146 1148 -1 456 1148 454 -1 454 1148 1150 -1 454 1150 1898 -1 1898 1150 1152 -1 1898 1152 1896 -1 1076 1078 1912 -1 1912 1078 1080 -1 1912 1080 1082 -1 1084 1902 1082 -1 1082 1902 1904 -1 1082 1904 1912 -1 1912 1904 1906 -1 1912 1906 1908 -1 1902 1084 1900 -1 1900 1084 1086 -1 1900 1086 900 -1 900 1086 1088 -1 900 1088 898 -1 898 1088 1090 -1 898 1090 896 -1 896 1090 1092 -1 896 1092 894 -1 894 1092 488 -1 894 488 892 -1 892 488 490 -1 892 490 890 -1 890 490 492 -1 890 492 888 -1 888 492 886 -1 886 492 494 -1 886 494 496 -1 1092 1094 488 -1 488 1094 484 -1 484 1094 1096 -1 484 1096 485 -1 485 1096 1098 -1 485 1098 512 -1 1005 556 1010 -1 1010 556 558 -1 1010 558 560 -1 1004 498 1005 -1 1005 498 500 -1 1005 500 550 -1 550 500 548 -1 548 500 546 -1 546 500 544 -1 544 500 502 -1 544 502 542 -1 542 502 862 -1 542 862 540 -1 540 862 538 -1 538 862 536 -1 536 862 534 -1 534 862 532 -1 532 862 864 -1 532 864 530 -1 530 864 528 -1 528 864 526 -1 526 864 524 -1 1008 978 1004 -1 1004 978 980 -1 1004 980 982 -1 1010 944 1008 -1 1008 944 472 -1 1008 472 474 -1 957 1898 1002 -1 2012 1971 2020 1981 2018 1962 2077 2073 2080 2079 2067 2066 2072 2070 2083 1959 2014 1979 -1 1002 1900 1000 -1 1000 1900 916 -1 1000 916 918 -1 956 437 957 -1 957 437 436 -1 957 436 1898 -1 1898 436 440 -1 1898 440 442 -1 437 956 482 -1 482 956 960 -1 482 960 480 -1 480 960 962 -1 480 962 478 -1 478 962 964 -1 478 964 476 -1 476 964 966 -1 476 966 1008 -1 1008 966 968 -1 1008 968 970 -1 970 972 1008 -1 1008 972 974 -1 1008 974 976 -1 976 978 1008 -1 982 984 1004 -1 1004 984 986 -1 1004 986 988 -1 988 990 1004 -1 1004 990 879 -1 1004 879 878 -1 990 992 879 -1 879 992 924 -1 924 992 994 -1 924 994 922 -1 922 994 996 -1 922 996 920 -1 920 996 998 -1 920 998 918 -1 918 998 1000 -1 522 940 520 -1 520 940 942 -1 520 942 518 -1 518 942 514 -1 514 942 515 -1 515 942 1010 -1 515 1010 560 -1 942 944 1010 -1 472 944 470 -1 470 944 946 -1 470 946 468 -1 468 946 948 -1 468 948 950 -1 952 464 950 -1 950 464 466 -1 950 466 468 -1 464 952 462 -1 462 952 954 -1 462 954 460 -1 878 882 1004 -1 1004 882 498 -1 882 884 498 -1 498 884 496 -1 496 884 886 -1 900 902 1900 -1 1900 902 904 -1 1900 904 906 -1 906 908 1900 -1 1900 908 910 -1 1900 910 912 -1 912 914 1900 -1 1900 914 916 -1 1482 859 504 -1 504 859 858 -1 504 858 502 -1 502 858 862 -1 868 870 872 -1 807 770 856 -1 856 770 772 -1 856 772 854 -1 854 772 774 -1 854 774 852 -1 852 774 776 -1 852 776 778 -1 807 806 770 -1 770 806 768 -1 768 806 810 -1 824 826 1884 -1 1884 826 44 -1 1884 44 46 -1 44 826 42 -1 42 826 828 -1 42 828 830 -1 42 830 40 -1 40 830 832 -1 40 832 38 -1 38 832 834 -1 38 834 36 -1 36 834 836 -1 36 836 34 -1 34 836 32 -1 32 836 30 -1 30 836 28 -1 28 836 26 -1 26 836 660 -1 26 660 24 -1 24 660 22 -1 22 660 662 -1 22 662 664 -1 836 838 660 -1 660 838 840 -1 660 840 842 -1 842 844 660 -1 660 844 846 -1 660 846 848 -1 848 850 660 -1 660 850 778 -1 660 778 658 -1 850 852 778 -1 570 572 1524 -1 572 574 1026 -1 578 404 576 -1 576 404 406 -1 576 406 408 -1 580 398 578 -1 578 398 400 -1 578 400 402 -1 582 392 580 -1 580 392 394 -1 580 394 396 -1 584 384 582 -1 582 384 386 -1 582 386 388 -1 586 374 584 -1 584 374 376 -1 584 376 378 -1 588 364 586 -1 586 364 366 -1 586 366 368 -1 590 354 588 -1 588 354 356 -1 588 356 358 -1 592 344 590 -1 590 344 346 -1 590 346 348 -1 594 336 592 -1 592 336 338 -1 592 338 340 -1 596 328 594 -1 594 328 330 -1 594 330 332 -1 598 322 596 -1 596 322 324 -1 596 324 326 -1 600 316 598 -1 598 316 318 -1 598 318 320 -1 602 310 600 -1 600 310 312 -1 600 312 314 -1 616 618 1416 -1 1416 618 620 -1 1416 620 622 -1 622 624 1416 -1 626 628 1412 -1 1412 628 630 -1 664 666 22 -1 22 666 20 -1 20 666 668 -1 20 668 670 -1 20 670 18 -1 18 670 672 -1 18 672 674 -1 18 674 16 -1 16 674 676 -1 16 676 678 -1 680 220 678 -1 678 220 222 -1 678 222 224 -1 682 210 680 -1 680 210 212 -1 680 212 214 -1 684 200 682 -1 682 200 202 -1 682 202 204 -1 686 190 684 -1 684 190 192 -1 684 192 194 -1 688 180 686 -1 686 180 182 -1 686 182 184 -1 690 172 688 -1 688 172 174 -1 688 174 176 -1 692 164 690 -1 690 164 166 -1 690 166 168 -1 694 158 692 -1 692 158 160 -1 692 160 162 -1 696 152 694 -1 694 152 154 -1 694 154 156 -1 698 146 696 -1 696 146 148 -1 696 148 150 -1 700 142 698 -1 698 142 144 -1 698 144 146 -1 702 138 700 -1 700 138 140 -1 700 140 142 -1 704 134 702 -1 702 134 136 -1 702 136 138 -1 706 130 704 -1 704 130 132 -1 704 132 134 -1 708 126 706 -1 706 126 128 -1 706 128 130 -1 126 708 124 -1 124 708 710 -1 124 710 122 -1 122 710 712 -1 122 712 120 -1 550 552 1005 -1 1005 552 554 -1 1005 554 556 -1 504 506 1482 -1 442 444 1898 -1 1898 444 446 -1 1898 446 448 -1 448 450 1898 -1 1898 450 452 -1 1898 452 454 -1 474 476 1008 -1 258 260 1466 -1 1466 260 262 -1 1466 262 264 -1 264 266 1466 -1 1466 266 268 -1 1466 268 270 -1 270 272 1466 -1 1466 272 274 -1 1466 274 276 -1 276 278 1466 -1 1466 278 280 -1 1466 280 282 -1 282 284 1466 -1 288 290 1464 -1 1464 290 292 -1 1464 292 294 -1 294 296 1464 -1 1464 296 298 -1 1464 298 300 -1 300 302 1464 -1 1464 302 304 -1 1464 304 306 -1 306 308 1464 -1 314 316 600 -1 320 322 598 -1 326 328 596 -1 332 334 594 -1 594 334 336 -1 340 342 592 -1 592 342 344 -1 348 350 590 -1 590 350 352 -1 590 352 354 -1 358 360 588 -1 588 360 362 -1 588 362 364 -1 368 370 586 -1 586 370 372 -1 586 372 374 -1 378 380 584 -1 584 380 382 -1 584 382 384 -1 388 390 582 -1 582 390 392 -1 396 398 580 -1 402 404 578 -1 408 410 576 -1 240 242 678 -1 678 242 52 -1 678 52 6 -1 6 52 54 -1 6 54 56 -1 56 58 6 -1 6 58 60 -1 6 60 62 -1 6 62 1872 -1 1872 62 64 -1 1872 64 66 -1 66 68 1872 -1 1872 68 70 -1 1872 70 72 -1 72 74 1872 -1 1872 74 76 -1 1872 76 78 -1 78 80 1872 -1 1872 80 82 -1 1872 82 84 -1 84 86 1872 -1 1872 86 88 -1 1872 88 90 -1 90 92 1872 -1 1872 92 94 -1 1872 94 96 -1 96 98 1872 -1 1872 98 100 -1 1872 100 102 -1 102 104 1872 -1 1872 104 106 -1 1872 106 108 -1 108 110 1872 -1 1872 110 112 -1 1872 112 114 -1 114 116 1872 -1 1872 116 1870 -1 150 152 696 -1 156 158 694 -1 162 164 692 -1 168 170 690 -1 690 170 172 -1 176 178 688 -1 688 178 180 -1 184 186 686 -1 686 186 188 -1 686 188 190 -1 194 196 684 -1 684 196 198 -1 684 198 200 -1 204 206 682 -1 682 206 208 -1 682 208 210 -1 214 216 680 -1 680 216 218 -1 680 218 220 -1 224 226 678 -1 678 226 228 -1 678 228 230 -1 230 232 678 -1 678 232 234 -1 678 234 236 -1 236 238 678 -1 678 238 240 -1 48 50 1884 -1 1884 50 1 -1 1884 1 0 -1 0 4 1884 -1 1884 4 1882 -1 1882 4 1880 -1 1880 4 6 -1 1880 6 1878 -1 1878 6 1876 -1 1876 6 1874 -1 1874 6 1872 -1 6 8 678 -1 678 8 10 -1 678 10 12 -1 12 14 678 -1 678 14 16 -1 46 48 1884 -1 1888 1890 1886 -1 1886 1890 1892 -1 1886 1892 1894 -1 1908 1910 1912 -1 1965 1991 2040 2042 -1 1983 1960 2082 2086 -1 1899 1003 1901 1987 1963 1941 1920 1933 1968 1996 -1 1935 1920 1941 1958 1950 1951 1946 1957 1949 1952 1939 1919 1945 1928 1936 1922 1944 1927 -1 1953 1948 1954 1933 1920 1935 1927 1944 1922 1936 1928 1945 1919 1932 1955 1947 1956 1937 -1 1002 1898 1992 1967 1932 1919 1939 1961 1985 1900 -1 2105 2108 2117 2045 2049 2059 2064 2062 2053 2052 2057 2055 2043 2039 2111 2114 2115 2110 -1 1998 2032 2009 2038 1995 2046 2118 2107 2106 2109 2116 2113 2112 2041 1993 2034 2003 2036 -1 2065 2068 2078 2081 2074 2076 2090 2097 2093 2092 2096 2103 2101 2100 2087 2084 2069 2071 -1 1994 1970 2050 2047 -1 2000 1973 2008 1977 2006 1968 1933 1954 1948 1953 1937 1956 1947 1955 1932 1967 2002 1975 -1 2024 2021 2026 1987 1901 1931 1925 1942 1921 1934 1926 1943 1900 1985 2028 2015 2030 1990 -1 1976 2001 1966 2044 2056 2058 2051 2054 2061 2063 2060 2048 1969 2005 1978 2007 1974 1999 -1 1929 1899 1996 2037 2010 2031 1997 2035 2004 2033 1992 1898 1940 1924 1930 1918 1938 1923 -1 2029 2016 2027 1984 2085 2099 2102 2104 2095 2091 2094 2098 2089 1988 2025 2022 2023 1989 -1 1959 1960 1961 -1 1962 1963 1964 -1 1965 1966 1967 -1 1968 1969 1970 -1 1983 1984 1985 -1 1986 1987 1988 -1 1991 1992 1993 -1 1994 1995 1996 -1 2039 2040 2041 -1 2042 2043 2044 -1 2045 2046 2047 -1 2048 2049 2050 -1 2075 2076 2077 -1 2082 2083 2084 -1 2085 2086 2087 -1 2088 2089 2090 -1 2087 2100 2099 2085 -1 1991 1965 1967 1992 -1 1996 1968 1970 1994 -1 2075 2088 2090 2076 -1 1999 1974 1973 2000 -1 2001 1976 1975 2002 -1 2097 2090 2089 2098 -1 2073 2077 2076 2074 -1 2005 1969 1968 2006 -1 2007 1978 1977 2008 -1 2103 2096 2095 2104 -1 2060 2063 2138 2139 -1 2011 1972 1971 2012 -1 2013 1980 1979 2014 -1 2044 1966 1965 2042 -1 1959 2083 2082 1960 -1 2017 1963 1962 2018 -1 2019 1982 1981 2020 -1 2050 1970 1969 2048 -1 1960 1983 1985 1961 -1 1963 1987 1986 1964 -1 2068 2065 2146 2125 -1 2041 2112 2111 2039 -1 2064 2059 2140 2137 -1 1976 1999 2000 1975 -1 1966 2001 2002 1967 -1 2066 2067 2126 2145 -1 2047 2050 2049 2045 -1 1978 2005 2006 1977 -1 1974 2007 2008 1973 -1 2073 2074 2119 2120 -1 2053 2062 2135 2134 -1 1980 2011 2012 1979 -1 1961 2013 2014 1959 -1 2077 1962 1964 2075 -1 2109 2106 2105 2110 -1 1982 2017 2018 1981 -1 1972 2019 2020 1971 -1 2113 2116 2115 2114 -1 2116 2109 2110 2115 -1 2023 2022 2021 2024 -1 1989 2023 2024 1990 -1 1988 2089 2088 1986 -1 2025 1988 1987 2026 -1 2022 2025 2026 2021 -1 2046 1995 1994 2047 -1 2107 2118 2117 2108 -1 2106 2107 2108 2105 -1 2027 2016 2015 2028 -1 1984 2027 2028 1985 -1 1993 2041 2040 1991 -1 2029 1989 1990 2030 -1 2016 2029 2030 2015 -1 2031 2010 2009 2032 -1 1997 2031 2032 1998 -1 2043 2055 2056 2044 -1 2059 2049 2048 2060 -1 2101 2103 2104 2102 -1 2083 2070 2069 2084 -1 2100 2101 2102 2099 -1 2058 2056 2129 2121 -1 2033 2004 2003 2034 -1 1992 2033 2034 1993 -1 2055 2057 2122 2130 -1 2039 2043 2042 2040 -1 2096 2092 2091 2095 -1 2071 2069 2142 2144 -1 2093 2097 2098 2094 -1 2092 2093 2094 2091 -1 2035 1997 1998 2036 -1 2004 2035 2036 2003 -1 2069 2070 2141 2142 -1 2056 2055 2130 2129 -1 2037 1996 1995 2038 -1 2010 2037 2038 2009 -1 2084 2087 2086 2082 -1 2070 2072 2143 2141 -1 2085 1984 1983 2086 -1 2112 2113 2114 2111 -1 2118 2046 2045 2117 -1 1951 1950 1958 1941 1963 2017 1982 2019 1972 2011 1980 2013 1961 1939 1952 1949 1957 1946 -1 2122 2123 2124 2121 -1 2126 2127 2128 2125 -1 2130 2122 2121 2129 -1 2132 2120 2119 2131 -1 2134 2135 2136 2133 -1 2135 2137 2138 2136 -1 2137 2140 2139 2138 -1 2141 2143 2144 2142 -1 2143 2145 2146 2144 -1 2127 2132 2131 2128 -1 2123 2134 2133 2124 -1 2145 2126 2125 2146 -1 2057 2052 2123 2122 -1 2061 2054 2133 2136 -1 2079 2080 2132 2127 -1 2059 2060 2139 2140 -1 2062 2064 2137 2135 -1 2072 2066 2145 2143 -1 2051 2058 2121 2124 -1 2081 2078 2128 2131 -1 2067 2079 2127 2126 -1 2080 2073 2120 2132 -1 2052 2053 2134 2123 -1 2063 2061 2136 2138 -1 2065 2071 2144 2146 -1 2074 2081 2131 2119 -1 2054 2051 2124 2133 -1 2078 2068 2125 2128 -1 "
						                >
							<Coordinate DEF="coords_ME_Y_Carriage_2"
							            point="-1226.751587 -217.839630 0.000000 -1227.143066 -217.539261 0.000000 -1226.751587 -217.839630 6.000000 -1227.143066 -217.539261 6.000000 -1226.295776 -218.028458 0.000000 -1226.295776 -218.028458 6.000000 -1225.826172 -218.090271 0.000000 -1225.826172 -218.090271 6.000000 -1222.611938 -218.090271 0.000000 -1222.611938 -218.090271 6.000000 -1222.142334 -218.028458 0.000000 -1222.142334 -218.028458 6.000000 -1221.686523 -217.839630 0.000000 -1221.686523 -217.839630 6.000000 -1221.295044 -217.539261 0.000000 -1221.295044 -217.539261 6.000000 -1220.994751 -217.147812 0.000000 -1220.994751 -217.147812 6.000000 -1220.805908 -216.691956 0.000000 -1220.805908 -216.691956 6.000000 -1220.741455 -216.202759 0.000000 -1220.741455 -216.202759 6.000000 -1220.805908 -215.713577 0.000000 -1220.805908 -215.713577 6.000000 -1220.994751 -215.257721 0.000000 -1220.994751 -215.257721 6.000000 -1221.295044 -214.866272 0.000000 -1221.295044 -214.866272 6.000000 -1221.686523 -214.565903 0.000000 -1221.686523 -214.565903 6.000000 -1222.142334 -214.377075 0.000000 -1222.142334 -214.377075 6.000000 -1222.611938 -214.315262 0.000000 -1222.611938 -214.315262 6.000000 -1225.826172 -214.315262 0.000000 -1225.826172 -214.315262 6.000000 -1226.295776 -214.377075 0.000000 -1226.295776 -214.377075 6.000000 -1226.751587 -214.565903 0.000000 -1226.751587 -214.565903 6.000000 -1227.143066 -214.866272 0.000000 -1227.143066 -214.866272 6.000000 -1227.443481 -215.257721 0.000000 -1227.443481 -215.257721 6.000000 -1227.632202 -215.713577 0.000000 -1227.632202 -215.713577 6.000000 -1227.696655 -216.202759 0.000000 -1227.696655 -216.202759 6.000000 -1227.632202 -216.691956 0.000000 -1227.632202 -216.691956 6.000000 -1227.443481 -217.147812 0.000000 -1227.443481 -217.147812 6.000000 -1202.550659 -226.702927 0.000000 -1202.550659 -226.702927 6.000000 -1202.596924 -226.789490 0.000000 -1202.596924 -226.789490 6.000000 -1202.637451 -226.878906 0.000000 -1202.637451 -226.878906 6.000000 -1202.671997 -226.970764 0.000000 -1202.671997 -226.970764 6.000000 -1202.700562 -227.064697 0.000000 -1202.700562 -227.064697 6.000000 -1202.722778 -227.160294 0.000000 -1202.722778 -227.160294 6.000000 -1202.738770 -227.257141 0.000000 -1202.738770 -227.257141 6.000000 -1202.748413 -227.354828 0.000000 -1202.748413 -227.354828 6.000000 -1202.751587 -227.452927 0.000000 -1202.751587 -227.452927 6.000000 -1202.748413 -227.551041 0.000000 -1202.748413 -227.551041 6.000000 -1202.738770 -227.648712 0.000000 -1202.738770 -227.648712 6.000000 -1202.722778 -227.745560 0.000000 -1202.722778 -227.745560 6.000000 -1202.700562 -227.841156 0.000000 -1202.700562 -227.841156 6.000000 -1202.671997 -227.935089 0.000000 -1202.671997 -227.935089 6.000000 -1202.637451 -228.026962 0.000000 -1202.637451 -228.026962 6.000000 -1202.596924 -228.116364 0.000000 -1202.596924 -228.116364 6.000000 -1202.550659 -228.202927 0.000000 -1202.550659 -228.202927 6.000000 -1202.498901 -228.286285 0.000000 -1202.498901 -228.286285 6.000000 -1202.441650 -228.366074 0.000000 -1202.441650 -228.366074 6.000000 -1202.379395 -228.441956 0.000000 -1202.379395 -228.441956 6.000000 -1202.312256 -228.513596 0.000000 -1202.312256 -228.513596 6.000000 -1202.240723 -228.580688 0.000000 -1202.240723 -228.580688 6.000000 -1202.164795 -228.642960 0.000000 -1202.164795 -228.642960 6.000000 -1202.084961 -228.700134 0.000000 -1202.084961 -228.700134 6.000000 -1202.001587 -228.751968 0.000000 -1202.001587 -228.751968 6.000000 -1201.915039 -228.798233 0.000000 -1201.915039 -228.798233 6.000000 -1201.825684 -228.838745 0.000000 -1201.825684 -228.838745 6.000000 -1201.733765 -228.873322 0.000000 -1201.733765 -228.873322 6.000000 -1201.639893 -228.901825 0.000000 -1201.639893 -228.901825 6.000000 -1201.544312 -228.924103 0.000000 -1201.544312 -228.924103 6.000000 -1201.447388 -228.940094 0.000000 -1201.447388 -228.940094 6.000000 -1201.349731 -228.949722 0.000000 -1201.349731 -228.949722 6.000000 -1201.251587 -228.952927 0.000000 -1201.251587 -228.952927 6.000000 -1201.153564 -228.949722 0.000000 -1201.153564 -228.949722 6.000000 -1201.055908 -228.940094 0.000000 -1201.055908 -228.940094 6.000000 -1200.958984 -228.924103 0.000000 -1200.958984 -228.924103 6.000000 -1200.863403 -228.901825 0.000000 -1200.863403 -228.901825 6.000000 -1200.769531 -228.873322 0.000000 -1200.769531 -228.873322 6.000000 -1200.677612 -228.838745 0.000000 -1200.677612 -228.838745 6.000000 -1200.588257 -228.798233 0.000000 -1200.588257 -228.798233 6.000000 -1200.501587 -228.751968 0.000000 -1200.501587 -228.751968 6.000000 -1200.418335 -228.700134 0.000000 -1200.418335 -228.700134 6.000000 -1200.338501 -228.642960 0.000000 -1200.338501 -228.642960 6.000000 -1200.262573 -228.580688 0.000000 -1200.262573 -228.580688 6.000000 -1200.191040 -228.513596 0.000000 -1200.191040 -228.513596 6.000000 -1200.123901 -228.441956 0.000000 -1200.123901 -228.441956 6.000000 -1200.061646 -228.366074 0.000000 -1200.061646 -228.366074 6.000000 -1200.004395 -228.286285 0.000000 -1200.004395 -228.286285 6.000000 -1199.952637 -228.202927 0.000000 -1199.952637 -228.202927 6.000000 -1199.906372 -228.116364 0.000000 -1199.906372 -228.116364 6.000000 -1199.865845 -228.026962 0.000000 -1199.865845 -228.026962 6.000000 -1199.831299 -227.935089 0.000000 -1199.831299 -227.935089 6.000000 -1199.802734 -227.841156 0.000000 -1199.802734 -227.841156 6.000000 -1199.780518 -227.745560 0.000000 -1199.780518 -227.745560 6.000000 -1199.764526 -227.648712 0.000000 -1199.764526 -227.648712 6.000000 -1199.754883 -227.551041 0.000000 -1199.754883 -227.551041 6.000000 -1199.751587 -227.452927 0.000000 -1199.751587 -227.452927 6.000000 -1199.754883 -227.354828 0.000000 -1199.754883 -227.354828 6.000000 -1199.764526 -227.257141 0.000000 -1199.764526 -227.257141 6.000000 -1199.780518 -227.160294 0.000000 -1199.780518 -227.160294 6.000000 -1199.802734 -227.064697 0.000000 -1199.802734 -227.064697 6.000000 -1199.831299 -226.970764 0.000000 -1199.831299 -226.970764 6.000000 -1199.865845 -226.878906 0.000000 -1199.865845 -226.878906 6.000000 -1199.906372 -226.789490 0.000000 -1199.906372 -226.789490 6.000000 -1199.952637 -226.702927 0.000000 -1199.952637 -226.702927 6.000000 -1200.004395 -226.619568 0.000000 -1200.004395 -226.619568 6.000000 -1200.061646 -226.539795 0.000000 -1200.061646 -226.539795 6.000000 -1200.123901 -226.463913 0.000000 -1200.123901 -226.463913 6.000000 -1200.191040 -226.392273 0.000000 -1200.191040 -226.392273 6.000000 -1200.262573 -226.325165 0.000000 -1200.262573 -226.325165 6.000000 -1200.338501 -226.262894 0.000000 -1200.338501 -226.262894 6.000000 -1200.418335 -226.205719 0.000000 -1200.418335 -226.205719 6.000000 -1200.501587 -226.153885 0.000000 -1200.501587 -226.153885 6.000000 -1200.588257 -226.107620 0.000000 -1200.588257 -226.107620 6.000000 -1200.677612 -226.067108 0.000000 -1200.677612 -226.067108 6.000000 -1200.769531 -226.032532 0.000000 -1200.769531 -226.032532 6.000000 -1200.863403 -226.004044 0.000000 -1200.863403 -226.004044 6.000000 -1200.958984 -225.981750 0.000000 -1200.958984 -225.981750 6.000000 -1201.055908 -225.965759 0.000000 -1201.055908 -225.965759 6.000000 -1201.153564 -225.956146 0.000000 -1201.153564 -225.956146 6.000000 -1201.251587 -225.952927 0.000000 -1201.251587 -225.952927 6.000000 -1201.349731 -225.956146 0.000000 -1201.349731 -225.956146 6.000000 -1201.447388 -225.965759 0.000000 -1201.447388 -225.965759 6.000000 -1201.544312 -225.981750 0.000000 -1201.544312 -225.981750 6.000000 -1201.639893 -226.004044 0.000000 -1201.639893 -226.004044 6.000000 -1201.733765 -226.032532 0.000000 -1201.733765 -226.032532 6.000000 -1201.825684 -226.067108 0.000000 -1201.825684 -226.067108 6.000000 -1201.915039 -226.107620 0.000000 -1201.915039 -226.107620 6.000000 -1202.001587 -226.153885 0.000000 -1202.001587 -226.153885 6.000000 -1202.084961 -226.205719 0.000000 -1202.084961 -226.205719 6.000000 -1202.164795 -226.262894 0.000000 -1202.164795 -226.262894 6.000000 -1202.240723 -226.325165 0.000000 -1202.240723 -226.325165 6.000000 -1202.312256 -226.392273 0.000000 -1202.312256 -226.392273 6.000000 -1202.379395 -226.463913 0.000000 -1202.379395 -226.463913 6.000000 -1202.441650 -226.539795 0.000000 -1202.441650 -226.539795 6.000000 -1202.498901 -226.619568 0.000000 -1202.498901 -226.619568 6.000000 -1168.865845 -195.878906 0.000000 -1168.865845 -195.878906 6.000000 -1168.906372 -195.789490 0.000000 -1168.906372 -195.789490 6.000000 -1168.952637 -195.702927 0.000000 -1168.952637 -195.702927 6.000000 -1169.004395 -195.619568 0.000000 -1169.004395 -195.619568 6.000000 -1169.061646 -195.539795 0.000000 -1169.061646 -195.539795 6.000000 -1169.123901 -195.463913 0.000000 -1169.123901 -195.463913 6.000000 -1169.191040 -195.392273 0.000000 -1169.191040 -195.392273 6.000000 -1169.262573 -195.325165 0.000000 -1169.262573 -195.325165 6.000000 -1169.338501 -195.262894 0.000000 -1169.338501 -195.262894 6.000000 -1169.418335 -195.205719 0.000000 -1169.418335 -195.205719 6.000000 -1169.501587 -195.153885 0.000000 -1169.501587 -195.153885 6.000000 -1169.588257 -195.107620 0.000000 -1169.588257 -195.107620 6.000000 -1169.677612 -195.067108 0.000000 -1169.677612 -195.067108 6.000000 -1169.769531 -195.032532 0.000000 -1169.769531 -195.032532 6.000000 -1169.863403 -195.004044 0.000000 -1169.863403 -195.004044 6.000000 -1169.958984 -194.981750 0.000000 -1169.958984 -194.981750 6.000000 -1170.055908 -194.965759 0.000000 -1170.055908 -194.965759 6.000000 -1170.153564 -194.956146 0.000000 -1170.153564 -194.956146 6.000000 -1170.251587 -194.952927 0.000000 -1170.251587 -194.952927 6.000000 -1170.349731 -194.956146 0.000000 -1170.349731 -194.956146 6.000000 -1170.447388 -194.965759 0.000000 -1170.447388 -194.965759 6.000000 -1170.544312 -194.981750 0.000000 -1170.544312 -194.981750 6.000000 -1170.639893 -195.004044 0.000000 -1170.639893 -195.004044 6.000000 -1170.733765 -195.032532 0.000000 -1170.733765 -195.032532 6.000000 -1170.825684 -195.067108 0.000000 -1170.825684 -195.067108 6.000000 -1170.915039 -195.107620 0.000000 -1170.915039 -195.107620 6.000000 -1171.001587 -195.153885 0.000000 -1171.001587 -195.153885 6.000000 -1171.084961 -195.205719 0.000000 -1171.084961 -195.205719 6.000000 -1171.164795 -195.262894 0.000000 -1171.164795 -195.262894 6.000000 -1171.240723 -195.325165 0.000000 -1171.240723 -195.325165 6.000000 -1171.312256 -195.392273 0.000000 -1171.312256 -195.392273 6.000000 -1171.379395 -195.463913 0.000000 -1171.379395 -195.463913 6.000000 -1171.441650 -195.539795 0.000000 -1171.441650 -195.539795 6.000000 -1171.498901 -195.619568 0.000000 -1171.498901 -195.619568 6.000000 -1171.550659 -195.702927 0.000000 -1171.550659 -195.702927 6.000000 -1171.596924 -195.789490 0.000000 -1171.596924 -195.789490 6.000000 -1171.637451 -195.878906 0.000000 -1171.637451 -195.878906 6.000000 -1171.671997 -195.970764 0.000000 -1171.671997 -195.970764 6.000000 -1171.700562 -196.064697 0.000000 -1171.700562 -196.064697 6.000000 -1171.722778 -196.160294 0.000000 -1171.722778 -196.160294 6.000000 -1171.738770 -196.257141 0.000000 -1171.738770 -196.257141 6.000000 -1171.748413 -196.354828 0.000000 -1171.748413 -196.354828 6.000000 -1171.751587 -196.452927 0.000000 -1171.751587 -196.452927 6.000000 -1171.748413 -196.551041 0.000000 -1171.748413 -196.551041 6.000000 -1171.738770 -196.648712 0.000000 -1171.738770 -196.648712 6.000000 -1171.722778 -196.745560 0.000000 -1171.722778 -196.745560 6.000000 -1171.700562 -196.841156 0.000000 -1171.700562 -196.841156 6.000000 -1171.671997 -196.935089 0.000000 -1171.671997 -196.935089 6.000000 -1171.637451 -197.026962 0.000000 -1171.637451 -197.026962 6.000000 -1171.596924 -197.116364 0.000000 -1171.596924 -197.116364 6.000000 -1171.550659 -197.202927 0.000000 -1171.550659 -197.202927 6.000000 -1171.498901 -197.286285 0.000000 -1171.498901 -197.286285 6.000000 -1171.441650 -197.366074 0.000000 -1171.441650 -197.366074 6.000000 -1171.379395 -197.441956 0.000000 -1171.379395 -197.441956 6.000000 -1171.312256 -197.513596 0.000000 -1171.312256 -197.513596 6.000000 -1171.240723 -197.580688 0.000000 -1171.240723 -197.580688 6.000000 -1171.164795 -197.642960 0.000000 -1171.164795 -197.642960 6.000000 -1171.084961 -197.700134 0.000000 -1171.084961 -197.700134 6.000000 -1171.001587 -197.751968 0.000000 -1171.001587 -197.751968 6.000000 -1170.915039 -197.798233 0.000000 -1170.915039 -197.798233 6.000000 -1170.825684 -197.838745 0.000000 -1170.825684 -197.838745 6.000000 -1170.733765 -197.873322 0.000000 -1170.733765 -197.873322 6.000000 -1170.639893 -197.901825 0.000000 -1170.639893 -197.901825 6.000000 -1170.544312 -197.924103 0.000000 -1170.544312 -197.924103 6.000000 -1170.447388 -197.940094 0.000000 -1170.447388 -197.940094 6.000000 -1170.349731 -197.949722 0.000000 -1170.349731 -197.949722 6.000000 -1170.251587 -197.952927 0.000000 -1170.251587 -197.952927 6.000000 -1170.153564 -197.949722 0.000000 -1170.153564 -197.949722 6.000000 -1170.055908 -197.940094 0.000000 -1170.055908 -197.940094 6.000000 -1169.958984 -197.924103 0.000000 -1169.958984 -197.924103 6.000000 -1169.863403 -197.901825 0.000000 -1169.863403 -197.901825 6.000000 -1169.769531 -197.873322 0.000000 -1169.769531 -197.873322 6.000000 -1169.677612 -197.838745 0.000000 -1169.677612 -197.838745 6.000000 -1169.588257 -197.798233 0.000000 -1169.588257 -197.798233 6.000000 -1169.501587 -197.751968 0.000000 -1169.501587 -197.751968 6.000000 -1169.418335 -197.700134 0.000000 -1169.418335 -197.700134 6.000000 -1169.338501 -197.642960 0.000000 -1169.338501 -197.642960 6.000000 -1169.262573 -197.580688 0.000000 -1169.262573 -197.580688 6.000000 -1169.191040 -197.513596 0.000000 -1169.191040 -197.513596 6.000000 -1169.123901 -197.441956 0.000000 -1169.123901 -197.441956 6.000000 -1169.061646 -197.366074 0.000000 -1169.061646 -197.366074 6.000000 -1169.004395 -197.286285 0.000000 -1169.004395 -197.286285 6.000000 -1168.952637 -197.202927 0.000000 -1168.952637 -197.202927 6.000000 -1168.906372 -197.116364 0.000000 -1168.906372 -197.116364 6.000000 -1168.865845 -197.026962 0.000000 -1168.865845 -197.026962 6.000000 -1168.831299 -196.935089 0.000000 -1168.831299 -196.935089 6.000000 -1168.802734 -196.841156 0.000000 -1168.802734 -196.841156 6.000000 -1168.780518 -196.745560 0.000000 -1168.780518 -196.745560 6.000000 -1168.764526 -196.648712 0.000000 -1168.764526 -196.648712 6.000000 -1168.754883 -196.551041 0.000000 -1168.754883 -196.551041 6.000000 -1168.751587 -196.452927 0.000000 -1168.751587 -196.452927 6.000000 -1168.754883 -196.354828 0.000000 -1168.754883 -196.354828 6.000000 -1168.764526 -196.257141 0.000000 -1168.764526 -196.257141 6.000000 -1168.780518 -196.160294 0.000000 -1168.780518 -196.160294 6.000000 -1168.802734 -196.064697 0.000000 -1168.802734 -196.064697 6.000000 -1168.831299 -195.970764 0.000000 -1168.831299 -195.970764 6.000000 -1205.078735 -108.751076 0.000000 -1204.451660 -109.010818 0.000000 -1205.078735 -108.751076 6.000000 -1204.451660 -109.010818 6.000000 -1205.751587 -108.662483 0.000000 -1205.751587 -108.662483 6.000000 -1206.424561 -108.751076 0.000000 -1206.424561 -108.751076 6.000000 -1207.051636 -109.010818 0.000000 -1207.051636 -109.010818 6.000000 -1207.590088 -109.424004 0.000000 -1207.590088 -109.424004 6.000000 -1208.003296 -109.962479 0.000000 -1208.003296 -109.962479 6.000000 -1208.263062 -110.589554 0.000000 -1208.263062 -110.589554 6.000000 -1208.351685 -111.262482 0.000000 -1208.351685 -111.262482 6.000000 -1208.263062 -111.935410 0.000000 -1208.263062 -111.935410 6.000000 -1208.003296 -112.562485 0.000000 -1208.003296 -112.562485 6.000000 -1207.590088 -113.100960 0.000000 -1207.590088 -113.100960 6.000000 -1207.051636 -113.514145 0.000000 -1207.051636 -113.514145 6.000000 -1206.424561 -113.773888 0.000000 -1206.424561 -113.773888 6.000000 -1205.751587 -113.862480 0.000000 -1205.751587 -113.862480 6.000000 -1205.078735 -113.773888 0.000000 -1205.078735 -113.773888 6.000000 -1204.451660 -113.514145 0.000000 -1204.451660 -113.514145 6.000000 -1203.913208 -113.100960 0.000000 -1203.913208 -113.100960 6.000000 -1203.500000 -112.562485 0.000000 -1203.500000 -112.562485 6.000000 -1203.240234 -111.935410 0.000000 -1203.240234 -111.935410 6.000000 -1203.151611 -111.262482 0.000000 -1203.151611 -111.262482 6.000000 -1203.240234 -110.589554 0.000000 -1203.240234 -110.589554 6.000000 -1203.500000 -109.962479 0.000000 -1203.500000 -109.962479 6.000000 -1203.913208 -109.424004 0.000000 -1203.913208 -109.424004 6.000000 -1170.573730 -131.262482 0.000000 -1170.636353 -131.738068 0.000000 -1170.573730 -131.262482 6.000000 -1170.636353 -131.738068 6.000000 -1170.636353 -130.786896 0.000000 -1170.636353 -130.786896 6.000000 -1170.819946 -130.343735 0.000000 -1170.819946 -130.343735 6.000000 -1171.111938 -129.963181 0.000000 -1171.111938 -129.963181 6.000000 -1171.492554 -129.671158 0.000000 -1171.492554 -129.671158 6.000000 -1171.935669 -129.487595 0.000000 -1171.935669 -129.487595 6.000000 -1172.411255 -129.424988 0.000000 -1172.411255 -129.424988 6.000000 -1180.351685 -129.424988 0.000000 -1180.351685 -129.424988 6.000000 -1180.351685 -133.099976 0.000000 -1180.351685 -133.099976 6.000000 -1172.411255 -133.099976 0.000000 -1172.411255 -133.099976 6.000000 -1171.935669 -133.037369 0.000000 -1171.935669 -133.037369 6.000000 -1171.492554 -132.853806 0.000000 -1171.492554 -132.853806 6.000000 -1171.111938 -132.561798 0.000000 -1171.111938 -132.561798 6.000000 -1170.819946 -132.181229 0.000000 -1170.819946 -132.181229 6.000000 -1188.003296 -129.962479 0.000000 -1187.590088 -129.424011 0.000000 -1188.003296 -129.962479 6.000000 -1187.590088 -129.424011 6.000000 -1188.263062 -130.589554 0.000000 -1188.263062 -130.589554 6.000000 -1188.351685 -131.262482 0.000000 -1188.351685 -131.262482 6.000000 -1188.263062 -131.935410 0.000000 -1188.263062 -131.935410 6.000000 -1188.003296 -132.562485 0.000000 -1188.003296 -132.562485 6.000000 -1187.590088 -133.100952 0.000000 -1187.590088 -133.100952 6.000000 -1187.051636 -133.514145 0.000000 -1187.051636 -133.514145 6.000000 -1186.424561 -133.773895 0.000000 -1186.424561 -133.773895 6.000000 -1185.751587 -133.862488 0.000000 -1185.751587 -133.862488 6.000000 -1185.078735 -133.773895 0.000000 -1185.078735 -133.773895 6.000000 -1184.451660 -133.514145 0.000000 -1184.451660 -133.514145 6.000000 -1183.913208 -133.100952 0.000000 -1183.913208 -133.100952 6.000000 -1183.500000 -132.562485 0.000000 -1183.500000 -132.562485 6.000000 -1183.240234 -131.935410 0.000000 -1183.240234 -131.935410 6.000000 -1183.151611 -131.262482 0.000000 -1183.151611 -131.262482 6.000000 -1183.240234 -130.589554 0.000000 -1183.240234 -130.589554 6.000000 -1183.500000 -129.962479 0.000000 -1183.500000 -129.962479 6.000000 -1183.913208 -129.424011 0.000000 -1183.913208 -129.424011 6.000000 -1184.451660 -129.010818 0.000000 -1184.451660 -129.010818 6.000000 -1185.078735 -128.751068 0.000000 -1185.078735 -128.751068 6.000000 -1185.751587 -128.662476 0.000000 -1185.751587 -128.662476 6.000000 -1186.424561 -128.751068 0.000000 -1186.424561 -128.751068 6.000000 -1187.051636 -129.010818 0.000000 -1187.051636 -129.010818 6.000000 -1169.888550 -214.041351 0.000000 -1170.059082 -215.074371 0.000000 -1169.888550 -214.041351 6.000000 -1170.059082 -215.074371 6.000000 -1169.785889 -212.999374 0.000000 -1169.785889 -212.999374 6.000000 -1169.751587 -211.952927 0.000000 -1169.751587 -211.952927 6.000000 -1169.785889 -210.906479 0.000000 -1169.785889 -210.906479 6.000000 -1169.888550 -209.864517 0.000000 -1169.888550 -209.864517 6.000000 -1170.059082 -208.831482 0.000000 -1170.059082 -208.831482 6.000000 -1170.296875 -207.811829 0.000000 -1170.296875 -207.811829 6.000000 -1170.600708 -206.809891 0.000000 -1170.600708 -206.809891 6.000000 -1170.969604 -205.830002 0.000000 -1170.969604 -205.830002 6.000000 -1171.401733 -204.876312 0.000000 -1171.401733 -204.876312 6.000000 -1171.895264 -203.952927 0.000000 -1171.895264 -203.952927 6.000000 -1172.448120 -203.063812 0.000000 -1172.448120 -203.063812 6.000000 -1173.057983 -202.212753 0.000000 -1173.057983 -202.212753 6.000000 -1173.722168 -201.403397 0.000000 -1173.722168 -201.403397 6.000000 -1174.437988 -200.639221 0.000000 -1174.437988 -200.639221 6.000000 -1175.202148 -199.923492 0.000000 -1175.202148 -199.923492 6.000000 -1176.011475 -199.259277 0.000000 -1176.011475 -199.259277 6.000000 -1176.862549 -198.649414 0.000000 -1176.862549 -198.649414 6.000000 -1177.751587 -198.096527 0.000000 -1177.751587 -198.096527 6.000000 -1178.675049 -197.602966 0.000000 -1178.675049 -197.602966 6.000000 -1179.628662 -197.170853 0.000000 -1179.628662 -197.170853 6.000000 -1180.608643 -196.802048 0.000000 -1180.608643 -196.802048 6.000000 -1181.610596 -196.498123 0.000000 -1181.610596 -196.498123 6.000000 -1182.630249 -196.260361 0.000000 -1182.630249 -196.260361 6.000000 -1183.663208 -196.089813 0.000000 -1183.663208 -196.089813 6.000000 -1184.705200 -195.987183 0.000000 -1184.705200 -195.987183 6.000000 -1185.751587 -195.952927 0.000000 -1185.751587 -195.952927 6.000000 -1186.798096 -195.987183 0.000000 -1186.798096 -195.987183 6.000000 -1187.840088 -196.089813 0.000000 -1187.840088 -196.089813 6.000000 -1188.873047 -196.260361 0.000000 -1188.873047 -196.260361 6.000000 -1189.892700 -196.498123 0.000000 -1189.892700 -196.498123 6.000000 -1190.894653 -196.802048 0.000000 -1190.894653 -196.802048 6.000000 -1191.874634 -197.170853 0.000000 -1191.874634 -197.170853 6.000000 -1192.828247 -197.602966 0.000000 -1192.828247 -197.602966 6.000000 -1193.751587 -198.096527 0.000000 -1193.751587 -198.096527 6.000000 -1194.640747 -198.649414 0.000000 -1194.640747 -198.649414 6.000000 -1195.491821 -199.259277 0.000000 -1195.491821 -199.259277 6.000000 -1196.301147 -199.923492 0.000000 -1196.301147 -199.923492 6.000000 -1197.065308 -200.639221 0.000000 -1197.065308 -200.639221 6.000000 -1197.781128 -201.403397 0.000000 -1197.781128 -201.403397 6.000000 -1198.445312 -202.212753 0.000000 -1198.445312 -202.212753 6.000000 -1199.055176 -203.063812 0.000000 -1199.055176 -203.063812 6.000000 -1199.608032 -203.952927 0.000000 -1199.608032 -203.952927 6.000000 -1200.101562 -204.876312 0.000000 -1200.101562 -204.876312 6.000000 -1200.533691 -205.830002 0.000000 -1200.533691 -205.830002 6.000000 -1200.902588 -206.809891 0.000000 -1200.902588 -206.809891 6.000000 -1201.206421 -207.811829 0.000000 -1201.206421 -207.811829 6.000000 -1201.444214 -208.831482 0.000000 -1201.444214 -208.831482 6.000000 -1201.614746 -209.864517 0.000000 -1201.614746 -209.864517 6.000000 -1201.717407 -210.906479 0.000000 -1201.717407 -210.906479 6.000000 -1201.751587 -211.952927 0.000000 -1201.751587 -211.952927 6.000000 -1201.717407 -212.999374 0.000000 -1201.717407 -212.999374 6.000000 -1201.614746 -214.041351 0.000000 -1201.614746 -214.041351 6.000000 -1201.444214 -215.074371 0.000000 -1201.444214 -215.074371 6.000000 -1201.206421 -216.094040 0.000000 -1201.206421 -216.094040 6.000000 -1200.902588 -217.095963 0.000000 -1200.902588 -217.095963 6.000000 -1200.533691 -218.075867 0.000000 -1200.533691 -218.075867 6.000000 -1200.101562 -219.029556 0.000000 -1200.101562 -219.029556 6.000000 -1199.608032 -219.952927 0.000000 -1199.608032 -219.952927 6.000000 -1199.055176 -220.842056 0.000000 -1199.055176 -220.842056 6.000000 -1198.445312 -221.693115 0.000000 -1198.445312 -221.693115 6.000000 -1197.781128 -222.502457 0.000000 -1197.781128 -222.502457 6.000000 -1197.065308 -223.266632 0.000000 -1197.065308 -223.266632 6.000000 -1196.301147 -223.982361 0.000000 -1196.301147 -223.982361 6.000000 -1195.491821 -224.646591 0.000000 -1195.491821 -224.646591 6.000000 -1194.640747 -225.256439 0.000000 -1194.640747 -225.256439 6.000000 -1193.751587 -225.809341 0.000000 -1193.751587 -225.809341 6.000000 -1192.828247 -226.302902 0.000000 -1192.828247 -226.302902 6.000000 -1191.874634 -226.735001 0.000000 -1191.874634 -226.735001 6.000000 -1190.894653 -227.103806 0.000000 -1190.894653 -227.103806 6.000000 -1189.892700 -227.407745 0.000000 -1189.892700 -227.407745 6.000000 -1188.873047 -227.645493 0.000000 -1188.873047 -227.645493 6.000000 -1187.840088 -227.816055 0.000000 -1187.840088 -227.816055 6.000000 -1186.798096 -227.918671 0.000000 -1186.798096 -227.918671 6.000000 -1185.751587 -227.952927 0.000000 -1185.751587 -227.952927 6.000000 -1184.705200 -227.918671 0.000000 -1184.705200 -227.918671 6.000000 -1183.663208 -227.816055 0.000000 -1183.663208 -227.816055 6.000000 -1182.630249 -227.645493 0.000000 -1182.630249 -227.645493 6.000000 -1181.610596 -227.407745 0.000000 -1181.610596 -227.407745 6.000000 -1180.608643 -227.103806 0.000000 -1180.608643 -227.103806 6.000000 -1179.628662 -226.735001 0.000000 -1179.628662 -226.735001 6.000000 -1178.675049 -226.302887 0.000000 -1178.675049 -226.302887 6.000000 -1177.751587 -225.809341 0.000000 -1177.751587 -225.809341 6.000000 -1176.862549 -225.256439 0.000000 -1176.862549 -225.256439 6.000000 -1176.011475 -224.646576 0.000000 -1176.011475 -224.646576 6.000000 -1175.202148 -223.982361 0.000000 -1175.202148 -223.982361 6.000000 -1174.437988 -223.266632 0.000000 -1174.437988 -223.266632 6.000000 -1173.722168 -222.502457 0.000000 -1173.722168 -222.502457 6.000000 -1173.057983 -221.693115 0.000000 -1173.057983 -221.693115 6.000000 -1172.448120 -220.842056 0.000000 -1172.448120 -220.842056 6.000000 -1171.895264 -219.952927 0.000000 -1171.895264 -219.952927 6.000000 -1171.401733 -219.029541 0.000000 -1171.401733 -219.029541 6.000000 -1170.969604 -218.075867 0.000000 -1170.969604 -218.075867 6.000000 -1170.600708 -217.095963 0.000000 -1170.600708 -217.095963 6.000000 -1170.296875 -216.094040 0.000000 -1170.296875 -216.094040 6.000000 -1223.351685 -193.952927 0.000000 -1223.263062 -193.279999 0.000000 -1223.351685 -193.952927 6.000000 -1223.263062 -193.279999 6.000000 -1223.351685 -196.452927 0.000000 -1223.351685 -196.452927 6.000000 -1223.263062 -197.125854 0.000000 -1223.263062 -197.125854 6.000000 -1223.003296 -197.752930 0.000000 -1223.003296 -197.752930 6.000000 -1222.590088 -198.291397 0.000000 -1222.590088 -198.291397 6.000000 -1222.051636 -198.704590 0.000000 -1222.051636 -198.704590 6.000000 -1221.424561 -198.964325 0.000000 -1221.424561 -198.964325 6.000000 -1220.751587 -199.052933 0.000000 -1220.751587 -199.052933 6.000000 -1220.078735 -198.964325 0.000000 -1220.078735 -198.964325 6.000000 -1219.451660 -198.704590 0.000000 -1219.451660 -198.704590 6.000000 -1218.913208 -198.291397 0.000000 -1218.913208 -198.291397 6.000000 -1218.500000 -197.752930 0.000000 -1218.500000 -197.752930 6.000000 -1218.240234 -197.125854 0.000000 -1218.240234 -197.125854 6.000000 -1218.151611 -196.452927 0.000000 -1218.151611 -196.452927 6.000000 -1218.151611 -193.952927 0.000000 -1218.151611 -193.952927 6.000000 -1218.240234 -193.279999 0.000000 -1218.240234 -193.279999 6.000000 -1218.500000 -192.652924 0.000000 -1218.500000 -192.652924 6.000000 -1218.913208 -192.114441 0.000000 -1218.913208 -192.114441 6.000000 -1219.451660 -191.701263 0.000000 -1219.451660 -191.701263 6.000000 -1220.078735 -191.441513 0.000000 -1220.078735 -191.441513 6.000000 -1220.751587 -191.352921 0.000000 -1220.751587 -191.352921 6.000000 -1221.424561 -191.441513 0.000000 -1221.424561 -191.441513 6.000000 -1222.051636 -191.701263 0.000000 -1222.051636 -191.701263 6.000000 -1222.590088 -192.114441 0.000000 -1222.590088 -192.114441 6.000000 -1223.003296 -192.652924 0.000000 -1223.003296 -192.652924 6.000000 -1222.142334 -205.952240 0.000000 -1221.686523 -206.141068 0.000000 -1222.142334 -205.952240 6.000000 -1221.686523 -206.141068 6.000000 -1222.611938 -205.890427 0.000000 -1222.611938 -205.890427 6.000000 -1225.826172 -205.890427 0.000000 -1225.826172 -205.890427 6.000000 -1226.295776 -205.952240 0.000000 -1226.295776 -205.952240 6.000000 -1226.751587 -206.141068 0.000000 -1226.751587 -206.141068 6.000000 -1227.143066 -206.441437 0.000000 -1227.143066 -206.441437 6.000000 -1227.443481 -206.832886 0.000000 -1227.443481 -206.832886 6.000000 -1227.632202 -207.288742 0.000000 -1227.632202 -207.288742 6.000000 -1227.696655 -207.777939 0.000000 -1227.696655 -207.777939 6.000000 -1227.632202 -208.267120 0.000000 -1227.632202 -208.267120 6.000000 -1227.443481 -208.722977 0.000000 -1227.443481 -208.722977 6.000000 -1227.143066 -209.114426 0.000000 -1227.143066 -209.114426 6.000000 -1226.751587 -209.414795 0.000000 -1226.751587 -209.414795 6.000000 -1226.295776 -209.603622 0.000000 -1226.295776 -209.603622 6.000000 -1225.826172 -209.665436 0.000000 -1225.826172 -209.665436 6.000000 -1222.611938 -209.665436 0.000000 -1222.611938 -209.665436 6.000000 -1222.142334 -209.603622 0.000000 -1222.142334 -209.603622 6.000000 -1221.686523 -209.414795 0.000000 -1221.686523 -209.414795 6.000000 -1221.295044 -209.114426 0.000000 -1221.295044 -209.114426 6.000000 -1220.994751 -208.722977 0.000000 -1220.994751 -208.722977 6.000000 -1220.805908 -208.267120 0.000000 -1220.805908 -208.267120 6.000000 -1220.741455 -207.777939 0.000000 -1220.741455 -207.777939 6.000000 -1220.805908 -207.288742 0.000000 -1220.805908 -207.288742 6.000000 -1220.994751 -206.832886 0.000000 -1220.994751 -206.832886 6.000000 -1221.295044 -206.441437 0.000000 -1221.295044 -206.441437 6.000000 -1180.251587 -137.823135 0.000000 -1180.251587 -139.502930 0.000000 -1180.251587 -137.823135 6.000000 -1180.251587 -139.502930 6.000000 -1182.912354 -135.162476 0.000000 -1182.912354 -135.162476 6.000000 -1188.590942 -135.162476 0.000000 -1188.590942 -135.162476 6.000000 -1191.251587 -137.823135 0.000000 -1191.251587 -137.823135 6.000000 -1191.251587 -139.502930 0.000000 -1191.251587 -139.502930 6.000000 -1188.876587 -139.502930 0.000000 -1188.876587 -139.502930 6.000000 -1188.876587 -141.807480 0.000000 -1188.876587 -141.807480 6.000000 -1182.626587 -141.807480 0.000000 -1182.626587 -141.807480 6.000000 -1182.626587 -139.502930 0.000000 -1182.626587 -139.502930 6.000000 -1168.263062 -111.935410 0.000000 -1168.351685 -111.262482 0.000000 -1168.263062 -111.935410 6.000000 -1168.351685 -111.262482 6.000000 -1168.003296 -112.562485 0.000000 -1168.003296 -112.562485 6.000000 -1167.590088 -113.100960 0.000000 -1167.590088 -113.100960 6.000000 -1167.051636 -113.514145 0.000000 -1167.051636 -113.514145 6.000000 -1166.424561 -113.773888 0.000000 -1166.424561 -113.773888 6.000000 -1165.751587 -113.862480 0.000000 -1165.751587 -113.862480 6.000000 -1165.078735 -113.773888 0.000000 -1165.078735 -113.773888 6.000000 -1164.451660 -113.514145 0.000000 -1164.451660 -113.514145 6.000000 -1163.913208 -113.100960 0.000000 -1163.913208 -113.100960 6.000000 -1163.500000 -112.562485 0.000000 -1163.500000 -112.562485 6.000000 -1163.240234 -111.935410 0.000000 -1163.240234 -111.935410 6.000000 -1163.151611 -111.262482 0.000000 -1163.151611 -111.262482 6.000000 -1163.240234 -110.589554 0.000000 -1163.240234 -110.589554 6.000000 -1163.500000 -109.962479 0.000000 -1163.500000 -109.962479 6.000000 -1163.913208 -109.424004 0.000000 -1163.913208 -109.424004 6.000000 -1164.451660 -109.010818 0.000000 -1164.451660 -109.010818 6.000000 -1165.078735 -108.751076 0.000000 -1165.078735 -108.751076 6.000000 -1165.751587 -108.662483 0.000000 -1165.751587 -108.662483 6.000000 -1166.424561 -108.751076 0.000000 -1166.424561 -108.751076 6.000000 -1167.051636 -109.010818 0.000000 -1167.051636 -109.010818 6.000000 -1167.590088 -109.424004 0.000000 -1167.590088 -109.424004 6.000000 -1168.003296 -109.962479 0.000000 -1168.003296 -109.962479 6.000000 -1168.263062 -110.589554 0.000000 -1168.263062 -110.589554 6.000000 -1200.866943 -131.738068 0.000000 -1200.929565 -131.262482 0.000000 -1200.866943 -131.738068 6.000000 -1200.929565 -131.262482 6.000000 -1200.683350 -132.181229 0.000000 -1200.683350 -132.181229 6.000000 -1200.391357 -132.561798 0.000000 -1200.391357 -132.561798 6.000000 -1200.010742 -132.853806 0.000000 -1200.010742 -132.853806 6.000000 -1199.567627 -133.037369 0.000000 -1199.567627 -133.037369 6.000000 -1199.092041 -133.099976 0.000000 -1199.092041 -133.099976 6.000000 -1191.151611 -133.099976 0.000000 -1191.151611 -133.099976 6.000000 -1191.151611 -129.424988 0.000000 -1191.151611 -129.424988 6.000000 -1199.092041 -129.424988 0.000000 -1199.092041 -129.424988 6.000000 -1199.567627 -129.487595 0.000000 -1199.567627 -129.487595 6.000000 -1200.010742 -129.671158 0.000000 -1200.010742 -129.671158 6.000000 -1200.391357 -129.963181 0.000000 -1200.391357 -129.963181 6.000000 -1200.683350 -130.343735 0.000000 -1200.683350 -130.343735 6.000000 -1200.866943 -130.786896 0.000000 -1200.866943 -130.786896 6.000000 -1187.051636 -109.010818 0.000000 -1186.424561 -108.751076 0.000000 -1187.051636 -109.010818 6.000000 -1186.424561 -108.751076 6.000000 -1187.590088 -109.424004 0.000000 -1187.590088 -109.424004 6.000000 -1188.003296 -109.962479 0.000000 -1188.003296 -109.962479 6.000000 -1188.263062 -110.589554 0.000000 -1188.263062 -110.589554 6.000000 -1188.351685 -111.262482 0.000000 -1188.351685 -111.262482 6.000000 -1188.263062 -111.935410 0.000000 -1188.263062 -111.935410 6.000000 -1188.003296 -112.562485 0.000000 -1188.003296 -112.562485 6.000000 -1187.590088 -113.100960 0.000000 -1187.590088 -113.100960 6.000000 -1187.051636 -113.514145 0.000000 -1187.051636 -113.514145 6.000000 -1186.424561 -113.773888 0.000000 -1186.424561 -113.773888 6.000000 -1185.751587 -113.862480 0.000000 -1185.751587 -113.862480 6.000000 -1185.078735 -113.773888 0.000000 -1185.078735 -113.773888 6.000000 -1184.451660 -113.514145 0.000000 -1184.451660 -113.514145 6.000000 -1183.913208 -113.100960 0.000000 -1183.913208 -113.100960 6.000000 -1183.500000 -112.562485 0.000000 -1183.500000 -112.562485 6.000000 -1183.240234 -111.935410 0.000000 -1183.240234 -111.935410 6.000000 -1183.151611 -111.262482 0.000000 -1183.151611 -111.262482 6.000000 -1183.240234 -110.589554 0.000000 -1183.240234 -110.589554 6.000000 -1183.500000 -109.962479 0.000000 -1183.500000 -109.962479 6.000000 -1183.913208 -109.424004 0.000000 -1183.913208 -109.424004 6.000000 -1184.451660 -109.010818 0.000000 -1184.451660 -109.010818 6.000000 -1185.078735 -108.751076 0.000000 -1185.078735 -108.751076 6.000000 -1185.751587 -108.662483 0.000000 -1185.751587 -108.662483 6.000000 -1180.251587 -118.562485 0.000000 -1180.251587 -123.962479 0.000000 -1180.251587 -118.562485 6.000000 -1180.251587 -123.962479 6.000000 -1191.251587 -118.562485 0.000000 -1191.251587 -118.562485 6.000000 -1191.251587 -123.962479 0.000000 -1191.251587 -123.962479 6.000000 -1152.590088 -192.114441 0.000000 -1152.051636 -191.701263 0.000000 -1152.590088 -192.114441 6.000000 -1152.051636 -191.701263 6.000000 -1153.003296 -192.652924 0.000000 -1153.003296 -192.652924 6.000000 -1153.263062 -193.279999 0.000000 -1153.263062 -193.279999 6.000000 -1153.351685 -193.952927 0.000000 -1153.351685 -193.952927 6.000000 -1153.351685 -196.452927 0.000000 -1153.351685 -196.452927 6.000000 -1153.263062 -197.125854 0.000000 -1153.263062 -197.125854 6.000000 -1153.003296 -197.752930 0.000000 -1153.003296 -197.752930 6.000000 -1152.590088 -198.291397 0.000000 -1152.590088 -198.291397 6.000000 -1152.051636 -198.704590 0.000000 -1152.051636 -198.704590 6.000000 -1151.424561 -198.964325 0.000000 -1151.424561 -198.964325 6.000000 -1150.751587 -199.052917 0.000000 -1150.751587 -199.052917 6.000000 -1150.078735 -198.964325 0.000000 -1150.078735 -198.964325 6.000000 -1149.451660 -198.704590 0.000000 -1149.451660 -198.704590 6.000000 -1148.913208 -198.291397 0.000000 -1148.913208 -198.291397 6.000000 -1148.500000 -197.752930 0.000000 -1148.500000 -197.752930 6.000000 -1148.240234 -197.125854 0.000000 -1148.240234 -197.125854 6.000000 -1148.151611 -196.452927 0.000000 -1148.151611 -196.452927 6.000000 -1148.151611 -193.952927 0.000000 -1148.151611 -193.952927 6.000000 -1148.240234 -193.279999 0.000000 -1148.240234 -193.279999 6.000000 -1148.500000 -192.652924 0.000000 -1148.500000 -192.652924 6.000000 -1148.913208 -192.114441 0.000000 -1148.913208 -192.114441 6.000000 -1149.451660 -191.701263 0.000000 -1149.451660 -191.701263 6.000000 -1150.078735 -191.441513 0.000000 -1150.078735 -191.441513 6.000000 -1150.751587 -191.352921 0.000000 -1150.751587 -191.352921 6.000000 -1151.424561 -191.441513 0.000000 -1151.424561 -191.441513 6.000000 -1148.913208 -137.791397 0.000000 -1149.451660 -138.204590 0.000000 -1148.913208 -137.791397 6.000000 -1149.451660 -138.204590 6.000000 -1148.500000 -137.252930 0.000000 -1148.500000 -137.252930 6.000000 -1148.240234 -136.625854 0.000000 -1148.240234 -136.625854 6.000000 -1148.151611 -135.952927 0.000000 -1148.151611 -135.952927 6.000000 -1148.240234 -135.279999 0.000000 -1148.240234 -135.279999 6.000000 -1148.500000 -134.652924 0.000000 -1148.500000 -134.652924 6.000000 -1148.913208 -134.114441 0.000000 -1148.913208 -134.114441 6.000000 -1149.451660 -133.701263 0.000000 -1149.451660 -133.701263 6.000000 -1150.078735 -133.441513 0.000000 -1150.078735 -133.441513 6.000000 -1150.751587 -133.352921 0.000000 -1150.751587 -133.352921 6.000000 -1151.424561 -133.441513 0.000000 -1151.424561 -133.441513 6.000000 -1152.051636 -133.701263 0.000000 -1152.051636 -133.701263 6.000000 -1152.590088 -134.114441 0.000000 -1152.590088 -134.114441 6.000000 -1153.003296 -134.652924 0.000000 -1153.003296 -134.652924 6.000000 -1153.263062 -135.279999 0.000000 -1153.263062 -135.279999 6.000000 -1153.351685 -135.952927 0.000000 -1153.351685 -135.952927 6.000000 -1153.263062 -136.625854 0.000000 -1153.263062 -136.625854 6.000000 -1153.003296 -137.252930 0.000000 -1153.003296 -137.252930 6.000000 -1152.590088 -137.791397 0.000000 -1152.590088 -137.791397 6.000000 -1152.051636 -138.204590 0.000000 -1152.051636 -138.204590 6.000000 -1151.424561 -138.464325 0.000000 -1151.424561 -138.464325 6.000000 -1150.751587 -138.552917 0.000000 -1150.751587 -138.552917 6.000000 -1150.078735 -138.464325 0.000000 -1150.078735 -138.464325 6.000000 -1223.263062 -135.279999 0.000000 -1223.003296 -134.652924 0.000000 -1223.263062 -135.279999 6.000000 -1223.003296 -134.652924 6.000000 -1223.351685 -135.952927 0.000000 -1223.351685 -135.952927 6.000000 -1223.263062 -136.625854 0.000000 -1223.263062 -136.625854 6.000000 -1223.003296 -137.252930 0.000000 -1223.003296 -137.252930 6.000000 -1222.590088 -137.791397 0.000000 -1222.590088 -137.791397 6.000000 -1222.051636 -138.204590 0.000000 -1222.051636 -138.204590 6.000000 -1221.424561 -138.464325 0.000000 -1221.424561 -138.464325 6.000000 -1220.751587 -138.552933 0.000000 -1220.751587 -138.552933 6.000000 -1220.078735 -138.464325 0.000000 -1220.078735 -138.464325 6.000000 -1219.451660 -138.204590 0.000000 -1219.451660 -138.204590 6.000000 -1218.913208 -137.791397 0.000000 -1218.913208 -137.791397 6.000000 -1218.500000 -137.252930 0.000000 -1218.500000 -137.252930 6.000000 -1218.240234 -136.625854 0.000000 -1218.240234 -136.625854 6.000000 -1218.151611 -135.952927 0.000000 -1218.151611 -135.952927 6.000000 -1218.240234 -135.279999 0.000000 -1218.240234 -135.279999 6.000000 -1218.500000 -134.652924 0.000000 -1218.500000 -134.652924 6.000000 -1218.913208 -134.114441 0.000000 -1218.913208 -134.114441 6.000000 -1219.451660 -133.701263 0.000000 -1219.451660 -133.701263 6.000000 -1220.078735 -133.441513 0.000000 -1220.078735 -133.441513 6.000000 -1220.751587 -133.352921 0.000000 -1220.751587 -133.352921 6.000000 -1221.424561 -133.441513 0.000000 -1221.424561 -133.441513 6.000000 -1222.051636 -133.701263 0.000000 -1222.051636 -133.701263 6.000000 -1222.590088 -134.114441 0.000000 -1222.590088 -134.114441 6.000000 -1171.722778 -227.745560 0.000000 -1171.722778 -227.745560 6.000000 -1171.700562 -227.841156 0.000000 -1171.700562 -227.841156 6.000000 -1171.671997 -227.935089 0.000000 -1171.671997 -227.935089 6.000000 -1171.637451 -228.026962 0.000000 -1171.637451 -228.026962 6.000000 -1171.596924 -228.116364 0.000000 -1171.596924 -228.116364 6.000000 -1171.550659 -228.202927 0.000000 -1171.550659 -228.202927 6.000000 -1171.498901 -228.286285 0.000000 -1171.498901 -228.286285 6.000000 -1171.441650 -228.366074 0.000000 -1171.441650 -228.366074 6.000000 -1171.379395 -228.441956 0.000000 -1171.379395 -228.441956 6.000000 -1171.312256 -228.513596 0.000000 -1171.312256 -228.513596 6.000000 -1171.240723 -228.580688 0.000000 -1171.240723 -228.580688 6.000000 -1171.164795 -228.642960 0.000000 -1171.164795 -228.642960 6.000000 -1171.084961 -228.700134 0.000000 -1171.084961 -228.700134 6.000000 -1171.001587 -228.751968 0.000000 -1171.001587 -228.751968 6.000000 -1170.915039 -228.798233 0.000000 -1170.915039 -228.798233 6.000000 -1170.825684 -228.838745 0.000000 -1170.825684 -228.838745 6.000000 -1170.733765 -228.873322 0.000000 -1170.733765 -228.873322 6.000000 -1170.639893 -228.901825 0.000000 -1170.639893 -228.901825 6.000000 -1170.544312 -228.924103 0.000000 -1170.544312 -228.924103 6.000000 -1170.447388 -228.940094 0.000000 -1170.447388 -228.940094 6.000000 -1170.349731 -228.949722 0.000000 -1170.349731 -228.949722 6.000000 -1170.251587 -228.952927 0.000000 -1170.251587 -228.952927 6.000000 -1170.153564 -228.949722 0.000000 -1170.153564 -228.949722 6.000000 -1170.055908 -228.940094 0.000000 -1170.055908 -228.940094 6.000000 -1169.958984 -228.924103 0.000000 -1169.958984 -228.924103 6.000000 -1169.863403 -228.901825 0.000000 -1169.863403 -228.901825 6.000000 -1169.769531 -228.873322 0.000000 -1169.769531 -228.873322 6.000000 -1169.677612 -228.838745 0.000000 -1169.677612 -228.838745 6.000000 -1169.588257 -228.798233 0.000000 -1169.588257 -228.798233 6.000000 -1169.501587 -228.751968 0.000000 -1169.501587 -228.751968 6.000000 -1169.418335 -228.700134 0.000000 -1169.418335 -228.700134 6.000000 -1169.338501 -228.642960 0.000000 -1169.338501 -228.642960 6.000000 -1169.262573 -228.580688 0.000000 -1169.262573 -228.580688 6.000000 -1169.191040 -228.513596 0.000000 -1169.191040 -228.513596 6.000000 -1169.123901 -228.441956 0.000000 -1169.123901 -228.441956 6.000000 -1169.061646 -228.366074 0.000000 -1169.061646 -228.366074 6.000000 -1169.004395 -228.286285 0.000000 -1169.004395 -228.286285 6.000000 -1168.952637 -228.202927 0.000000 -1168.952637 -228.202927 6.000000 -1168.906372 -228.116364 0.000000 -1168.906372 -228.116364 6.000000 -1168.865845 -228.026962 0.000000 -1168.865845 -228.026962 6.000000 -1168.831299 -227.935089 0.000000 -1168.831299 -227.935089 6.000000 -1168.802734 -227.841156 0.000000 -1168.802734 -227.841156 6.000000 -1168.780518 -227.745560 0.000000 -1168.780518 -227.745560 6.000000 -1168.764526 -227.648712 0.000000 -1168.764526 -227.648712 6.000000 -1168.754883 -227.551041 0.000000 -1168.754883 -227.551041 6.000000 -1168.751587 -227.452927 0.000000 -1168.751587 -227.452927 6.000000 -1168.754883 -227.354828 0.000000 -1168.754883 -227.354828 6.000000 -1168.764526 -227.257141 0.000000 -1168.764526 -227.257141 6.000000 -1168.780518 -227.160294 0.000000 -1168.780518 -227.160294 6.000000 -1168.802734 -227.064697 0.000000 -1168.802734 -227.064697 6.000000 -1168.831299 -226.970764 0.000000 -1168.831299 -226.970764 6.000000 -1168.865845 -226.878906 0.000000 -1168.865845 -226.878906 6.000000 -1168.906372 -226.789490 0.000000 -1168.906372 -226.789490 6.000000 -1168.952637 -226.702927 0.000000 -1168.952637 -226.702927 6.000000 -1169.004395 -226.619568 0.000000 -1169.004395 -226.619568 6.000000 -1169.061646 -226.539795 0.000000 -1169.061646 -226.539795 6.000000 -1169.123901 -226.463913 0.000000 -1169.123901 -226.463913 6.000000 -1169.191040 -226.392273 0.000000 -1169.191040 -226.392273 6.000000 -1169.262573 -226.325165 0.000000 -1169.262573 -226.325165 6.000000 -1169.338501 -226.262894 0.000000 -1169.338501 -226.262894 6.000000 -1169.418335 -226.205719 0.000000 -1169.418335 -226.205719 6.000000 -1169.501587 -226.153885 0.000000 -1169.501587 -226.153885 6.000000 -1169.588257 -226.107620 0.000000 -1169.588257 -226.107620 6.000000 -1169.677612 -226.067108 0.000000 -1169.677612 -226.067108 6.000000 -1169.769531 -226.032532 0.000000 -1169.769531 -226.032532 6.000000 -1169.863403 -226.004044 0.000000 -1169.863403 -226.004044 6.000000 -1169.958984 -225.981750 0.000000 -1169.958984 -225.981750 6.000000 -1170.055908 -225.965759 0.000000 -1170.055908 -225.965759 6.000000 -1170.153564 -225.956146 0.000000 -1170.153564 -225.956146 6.000000 -1170.251587 -225.952927 0.000000 -1170.251587 -225.952927 6.000000 -1170.349731 -225.956146 0.000000 -1170.349731 -225.956146 6.000000 -1170.447388 -225.965759 0.000000 -1170.447388 -225.965759 6.000000 -1170.544312 -225.981750 0.000000 -1170.544312 -225.981750 6.000000 -1170.639893 -226.004044 0.000000 -1170.639893 -226.004044 6.000000 -1170.733765 -226.032532 0.000000 -1170.733765 -226.032532 6.000000 -1170.825684 -226.067108 0.000000 -1170.825684 -226.067108 6.000000 -1170.915039 -226.107620 0.000000 -1170.915039 -226.107620 6.000000 -1171.001587 -226.153885 0.000000 -1171.001587 -226.153885 6.000000 -1171.084961 -226.205719 0.000000 -1171.084961 -226.205719 6.000000 -1171.164795 -226.262894 0.000000 -1171.164795 -226.262894 6.000000 -1171.240723 -226.325165 0.000000 -1171.240723 -226.325165 6.000000 -1171.312256 -226.392273 0.000000 -1171.312256 -226.392273 6.000000 -1171.379395 -226.463913 0.000000 -1171.379395 -226.463913 6.000000 -1171.441650 -226.539795 0.000000 -1171.441650 -226.539795 6.000000 -1171.498901 -226.619568 0.000000 -1171.498901 -226.619568 6.000000 -1171.550659 -226.702927 0.000000 -1171.550659 -226.702927 6.000000 -1171.596924 -226.789490 0.000000 -1171.596924 -226.789490 6.000000 -1171.637451 -226.878906 0.000000 -1171.637451 -226.878906 6.000000 -1171.671997 -226.970764 0.000000 -1171.671997 -226.970764 6.000000 -1171.700562 -227.064697 0.000000 -1171.700562 -227.064697 6.000000 -1171.722778 -227.160294 0.000000 -1171.722778 -227.160294 6.000000 -1171.738770 -227.257141 0.000000 -1171.738770 -227.257141 6.000000 -1171.748413 -227.354828 0.000000 -1171.748413 -227.354828 6.000000 -1171.751587 -227.452927 0.000000 -1171.751587 -227.452927 6.000000 -1171.748413 -227.551041 0.000000 -1171.748413 -227.551041 6.000000 -1171.738770 -227.648712 0.000000 -1171.738770 -227.648712 6.000000 -1218.201660 -178.554596 0.000000 -1218.828735 -178.814331 0.000000 -1218.201660 -178.554596 6.000000 -1218.828735 -178.814331 6.000000 -1217.663208 -178.141403 0.000000 -1217.663208 -178.141403 6.000000 -1217.250000 -177.602921 0.000000 -1217.250000 -177.602921 6.000000 -1216.990234 -176.975861 0.000000 -1216.990234 -176.975861 6.000000 -1216.901611 -176.302917 0.000000 -1216.901611 -176.302917 6.000000 -1216.901611 -156.302917 0.000000 -1216.901611 -156.302917 6.000000 -1216.990234 -155.629990 0.000000 -1216.990234 -155.629990 6.000000 -1217.250000 -155.002930 0.000000 -1217.250000 -155.002930 6.000000 -1217.663208 -154.464447 0.000000 -1217.663208 -154.464447 6.000000 -1218.201660 -154.051254 0.000000 -1218.201660 -154.051254 6.000000 -1218.828735 -153.791519 0.000000 -1218.828735 -153.791519 6.000000 -1219.501587 -153.702927 0.000000 -1219.501587 -153.702927 6.000000 -1222.001587 -153.702927 0.000000 -1222.001587 -153.702927 6.000000 -1222.674561 -153.791519 0.000000 -1222.674561 -153.791519 6.000000 -1223.301636 -154.051254 0.000000 -1223.301636 -154.051254 6.000000 -1223.840088 -154.464447 0.000000 -1223.840088 -154.464447 6.000000 -1224.253296 -155.002930 0.000000 -1224.253296 -155.002930 6.000000 -1224.513062 -155.629990 0.000000 -1224.513062 -155.629990 6.000000 -1224.601685 -156.302917 0.000000 -1224.601685 -156.302917 6.000000 -1224.601685 -176.302917 0.000000 -1224.601685 -176.302917 6.000000 -1224.513062 -176.975861 0.000000 -1224.513062 -176.975861 6.000000 -1224.253296 -177.602921 0.000000 -1224.253296 -177.602921 6.000000 -1223.840088 -178.141403 0.000000 -1223.840088 -178.141403 6.000000 -1223.301636 -178.554596 0.000000 -1223.301636 -178.554596 6.000000 -1222.674561 -178.814331 0.000000 -1222.674561 -178.814331 6.000000 -1222.001587 -178.902924 0.000000 -1222.001587 -178.902924 6.000000 -1219.501587 -178.902924 0.000000 -1219.501587 -178.902924 6.000000 -1198.235962 -175.447052 0.000000 -1195.626831 -171.619583 0.000000 -1198.235962 -175.447052 6.000000 -1195.626831 -171.619583 6.000000 -1194.895752 -178.787216 0.000000 -1194.895752 -178.787216 6.000000 -1191.068359 -176.178055 0.000000 -1191.068359 -176.178055 6.000000 -1189.235596 -176.937180 0.000000 -1189.235596 -176.937180 6.000000 -1187.332153 -169.833542 0.000000 -1187.332153 -169.833542 6.000000 -1188.435547 -168.986877 0.000000 -1188.435547 -168.986877 6.000000 -1189.038818 -168.200760 0.000000 -1189.038818 -168.200760 6.000000 -1189.417969 -167.285324 0.000000 -1189.417969 -167.285324 6.000000 -1189.547363 -166.302917 0.000000 -1189.547363 -166.302917 6.000000 -1189.417969 -165.320526 0.000000 -1189.417969 -165.320526 6.000000 -1189.038818 -164.405075 0.000000 -1189.038818 -164.405075 6.000000 -1188.435547 -163.618973 0.000000 -1188.435547 -163.618973 6.000000 -1187.649536 -163.015762 0.000000 -1187.649536 -163.015762 6.000000 -1186.734009 -162.636566 0.000000 -1186.734009 -162.636566 6.000000 -1185.751587 -162.507233 0.000000 -1185.751587 -162.507233 6.000000 -1184.769287 -162.636566 0.000000 -1184.769287 -162.636566 6.000000 -1183.853760 -163.015762 0.000000 -1183.853760 -163.015762 6.000000 -1183.067749 -163.618973 0.000000 -1183.067749 -163.618973 6.000000 -1182.464478 -164.405075 0.000000 -1182.464478 -164.405075 6.000000 -1182.085327 -165.320526 0.000000 -1182.085327 -165.320526 6.000000 -1181.955933 -166.302917 0.000000 -1181.955933 -166.302917 6.000000 -1182.085327 -167.285324 0.000000 -1182.085327 -167.285324 6.000000 -1182.464478 -168.200760 0.000000 -1182.464478 -168.200760 6.000000 -1183.067749 -168.986877 0.000000 -1183.067749 -168.986877 6.000000 -1184.171021 -169.833542 0.000000 -1184.171021 -169.833542 6.000000 -1182.267700 -176.937180 0.000000 -1182.267700 -176.937180 6.000000 -1180.434937 -176.178055 0.000000 -1180.434937 -176.178055 6.000000 -1176.607544 -178.787216 0.000000 -1176.607544 -178.787216 6.000000 -1173.267334 -175.447052 0.000000 -1173.267334 -175.447052 6.000000 -1175.876465 -171.619583 0.000000 -1175.876465 -171.619583 6.000000 -1175.009399 -169.526245 0.000000 -1175.009399 -169.526245 6.000000 -1170.458008 -168.664780 0.000000 -1170.458008 -168.664780 6.000000 -1170.458008 -163.941071 0.000000 -1170.458008 -163.941071 6.000000 -1175.009399 -163.079605 0.000000 -1175.009399 -163.079605 6.000000 -1175.876465 -160.986252 0.000000 -1175.876465 -160.986252 6.000000 -1173.267334 -157.158798 0.000000 -1173.267334 -157.158798 6.000000 -1176.607544 -153.818634 0.000000 -1176.607544 -153.818634 6.000000 -1180.434937 -156.427795 0.000000 -1180.434937 -156.427795 6.000000 -1182.528320 -155.560699 0.000000 -1182.528320 -155.560699 6.000000 -1183.389771 -151.009338 0.000000 -1183.389771 -151.009338 6.000000 -1188.113525 -151.009338 0.000000 -1188.113525 -151.009338 6.000000 -1188.974976 -155.560699 0.000000 -1188.974976 -155.560699 6.000000 -1191.068359 -156.427795 0.000000 -1191.068359 -156.427795 6.000000 -1194.895752 -153.818634 0.000000 -1194.895752 -153.818634 6.000000 -1198.235962 -157.158798 0.000000 -1198.235962 -157.158798 6.000000 -1195.626831 -160.986252 0.000000 -1195.626831 -160.986252 6.000000 -1196.493896 -163.079605 0.000000 -1196.493896 -163.079605 6.000000 -1201.045288 -163.941071 0.000000 -1201.045288 -163.941071 6.000000 -1201.045288 -168.664780 0.000000 -1201.045288 -168.664780 6.000000 -1196.493896 -169.526245 0.000000 -1196.493896 -169.526245 6.000000 -1145.677124 -214.315262 0.000000 -1145.207520 -214.377075 0.000000 -1145.677124 -214.315262 6.000000 -1145.207520 -214.377075 6.000000 -1148.891357 -214.315262 0.000000 -1148.891357 -214.315262 6.000000 -1149.360962 -214.377075 0.000000 -1149.360962 -214.377075 6.000000 -1149.816772 -214.565903 0.000000 -1149.816772 -214.565903 6.000000 -1150.208252 -214.866272 0.000000 -1150.208252 -214.866272 6.000000 -1150.508545 -215.257721 0.000000 -1150.508545 -215.257721 6.000000 -1150.697388 -215.713577 0.000000 -1150.697388 -215.713577 6.000000 -1150.761841 -216.202759 0.000000 -1150.761841 -216.202759 6.000000 -1150.697388 -216.691956 0.000000 -1150.697388 -216.691956 6.000000 -1150.508545 -217.147812 0.000000 -1150.508545 -217.147812 6.000000 -1150.208252 -217.539261 0.000000 -1150.208252 -217.539261 6.000000 -1149.816772 -217.839630 0.000000 -1149.816772 -217.839630 6.000000 -1149.360962 -218.028442 0.000000 -1149.360962 -218.028442 6.000000 -1148.891357 -218.090271 0.000000 -1148.891357 -218.090271 6.000000 -1145.677124 -218.090271 0.000000 -1145.677124 -218.090271 6.000000 -1145.207520 -218.028442 0.000000 -1145.207520 -218.028442 6.000000 -1144.751709 -217.839630 0.000000 -1144.751709 -217.839630 6.000000 -1144.360229 -217.539261 0.000000 -1144.360229 -217.539261 6.000000 -1144.059814 -217.147812 0.000000 -1144.059814 -217.147812 6.000000 -1143.871094 -216.691956 0.000000 -1143.871094 -216.691956 6.000000 -1143.806641 -216.202759 0.000000 -1143.806641 -216.202759 6.000000 -1143.871094 -215.713577 0.000000 -1143.871094 -215.713577 6.000000 -1144.059814 -215.257721 0.000000 -1144.059814 -215.257721 6.000000 -1144.360229 -214.866272 0.000000 -1144.360229 -214.866272 6.000000 -1144.751709 -214.565903 0.000000 -1144.751709 -214.565903 6.000000 -1147.250000 -177.602921 0.000000 -1147.663208 -178.141403 0.000000 -1147.250000 -177.602921 6.000000 -1147.663208 -178.141403 6.000000 -1146.990234 -176.975861 0.000000 -1146.990234 -176.975861 6.000000 -1146.901611 -176.302917 0.000000 -1146.901611 -176.302917 6.000000 -1146.901611 -156.302917 0.000000 -1146.901611 -156.302917 6.000000 -1146.990234 -155.629990 0.000000 -1146.990234 -155.629990 6.000000 -1147.250000 -155.002930 0.000000 -1147.250000 -155.002930 6.000000 -1147.663208 -154.464447 0.000000 -1147.663208 -154.464447 6.000000 -1148.201660 -154.051254 0.000000 -1148.201660 -154.051254 6.000000 -1148.828735 -153.791519 0.000000 -1148.828735 -153.791519 6.000000 -1149.501587 -153.702927 0.000000 -1149.501587 -153.702927 6.000000 -1152.001587 -153.702927 0.000000 -1152.001587 -153.702927 6.000000 -1152.674561 -153.791519 0.000000 -1152.674561 -153.791519 6.000000 -1153.301636 -154.051254 0.000000 -1153.301636 -154.051254 6.000000 -1153.840088 -154.464447 0.000000 -1153.840088 -154.464447 6.000000 -1154.253296 -155.002930 0.000000 -1154.253296 -155.002930 6.000000 -1154.513062 -155.629990 0.000000 -1154.513062 -155.629990 6.000000 -1154.601685 -156.302917 0.000000 -1154.601685 -156.302917 6.000000 -1154.601685 -176.302917 0.000000 -1154.601685 -176.302917 6.000000 -1154.513062 -176.975861 0.000000 -1154.513062 -176.975861 6.000000 -1154.253296 -177.602921 0.000000 -1154.253296 -177.602921 6.000000 -1153.840088 -178.141403 0.000000 -1153.840088 -178.141403 6.000000 -1153.301636 -178.554596 0.000000 -1153.301636 -178.554596 6.000000 -1152.674561 -178.814331 0.000000 -1152.674561 -178.814331 6.000000 -1152.001587 -178.902924 0.000000 -1152.001587 -178.902924 6.000000 -1149.501587 -178.902924 0.000000 -1149.501587 -178.902924 6.000000 -1148.828735 -178.814331 0.000000 -1148.828735 -178.814331 6.000000 -1148.201660 -178.554596 0.000000 -1148.201660 -178.554596 6.000000 -1145.207520 -209.603622 0.000000 -1145.677124 -209.665436 0.000000 -1145.207520 -209.603622 6.000000 -1145.677124 -209.665436 6.000000 -1144.751709 -209.414795 0.000000 -1144.751709 -209.414795 6.000000 -1144.360229 -209.114426 0.000000 -1144.360229 -209.114426 6.000000 -1144.059814 -208.722977 0.000000 -1144.059814 -208.722977 6.000000 -1143.871094 -208.267120 0.000000 -1143.871094 -208.267120 6.000000 -1143.806641 -207.777924 0.000000 -1143.806641 -207.777924 6.000000 -1143.871094 -207.288742 0.000000 -1143.871094 -207.288742 6.000000 -1144.059814 -206.832886 0.000000 -1144.059814 -206.832886 6.000000 -1144.360229 -206.441437 0.000000 -1144.360229 -206.441437 6.000000 -1144.751709 -206.141068 0.000000 -1144.751709 -206.141068 6.000000 -1145.207520 -205.952240 0.000000 -1145.207520 -205.952240 6.000000 -1145.677124 -205.890427 0.000000 -1145.677124 -205.890427 6.000000 -1148.891357 -205.890427 0.000000 -1148.891357 -205.890427 6.000000 -1149.360962 -205.952240 0.000000 -1149.360962 -205.952240 6.000000 -1149.816772 -206.141068 0.000000 -1149.816772 -206.141068 6.000000 -1150.208252 -206.441437 0.000000 -1150.208252 -206.441437 6.000000 -1150.508545 -206.832886 0.000000 -1150.508545 -206.832886 6.000000 -1150.697388 -207.288742 0.000000 -1150.697388 -207.288742 6.000000 -1150.761841 -207.777924 0.000000 -1150.761841 -207.777924 6.000000 -1150.697388 -208.267120 0.000000 -1150.697388 -208.267120 6.000000 -1150.508545 -208.722977 0.000000 -1150.508545 -208.722977 6.000000 -1150.208252 -209.114426 0.000000 -1150.208252 -209.114426 6.000000 -1149.816772 -209.414795 0.000000 -1149.816772 -209.414795 6.000000 -1149.360962 -209.603622 0.000000 -1149.360962 -209.603622 6.000000 -1148.891357 -209.665436 0.000000 -1148.891357 -209.665436 6.000000 -1200.677612 -195.067108 0.000000 -1200.677612 -195.067108 6.000000 -1200.769531 -195.032532 0.000000 -1200.769531 -195.032532 6.000000 -1200.863403 -195.004044 0.000000 -1200.863403 -195.004044 6.000000 -1200.958984 -194.981750 0.000000 -1200.958984 -194.981750 6.000000 -1201.055908 -194.965759 0.000000 -1201.055908 -194.965759 6.000000 -1201.153564 -194.956146 0.000000 -1201.153564 -194.956146 6.000000 -1201.251587 -194.952927 0.000000 -1201.251587 -194.952927 6.000000 -1201.349731 -194.956146 0.000000 -1201.349731 -194.956146 6.000000 -1201.447388 -194.965759 0.000000 -1201.447388 -194.965759 6.000000 -1201.544312 -194.981750 0.000000 -1201.544312 -194.981750 6.000000 -1201.639893 -195.004044 0.000000 -1201.639893 -195.004044 6.000000 -1201.733765 -195.032532 0.000000 -1201.733765 -195.032532 6.000000 -1201.825684 -195.067108 0.000000 -1201.825684 -195.067108 6.000000 -1201.915039 -195.107620 0.000000 -1201.915039 -195.107620 6.000000 -1202.001587 -195.153885 0.000000 -1202.001587 -195.153885 6.000000 -1202.084961 -195.205719 0.000000 -1202.084961 -195.205719 6.000000 -1202.164795 -195.262894 0.000000 -1202.164795 -195.262894 6.000000 -1202.240723 -195.325165 0.000000 -1202.240723 -195.325165 6.000000 -1202.312256 -195.392273 0.000000 -1202.312256 -195.392273 6.000000 -1202.379395 -195.463913 0.000000 -1202.379395 -195.463913 6.000000 -1202.441650 -195.539795 0.000000 -1202.441650 -195.539795 6.000000 -1202.498901 -195.619568 0.000000 -1202.498901 -195.619568 6.000000 -1202.550659 -195.702927 0.000000 -1202.550659 -195.702927 6.000000 -1202.596924 -195.789490 0.000000 -1202.596924 -195.789490 6.000000 -1202.637451 -195.878906 0.000000 -1202.637451 -195.878906 6.000000 -1202.671997 -195.970764 0.000000 -1202.671997 -195.970764 6.000000 -1202.700562 -196.064697 0.000000 -1202.700562 -196.064697 6.000000 -1202.722778 -196.160294 0.000000 -1202.722778 -196.160294 6.000000 -1202.738770 -196.257141 0.000000 -1202.738770 -196.257141 6.000000 -1202.748413 -196.354828 0.000000 -1202.748413 -196.354828 6.000000 -1202.751587 -196.452927 0.000000 -1202.751587 -196.452927 6.000000 -1202.748413 -196.551041 0.000000 -1202.748413 -196.551041 6.000000 -1202.738770 -196.648712 0.000000 -1202.738770 -196.648712 6.000000 -1202.722778 -196.745560 0.000000 -1202.722778 -196.745560 6.000000 -1202.700562 -196.841156 0.000000 -1202.700562 -196.841156 6.000000 -1202.671997 -196.935089 0.000000 -1202.671997 -196.935089 6.000000 -1202.637451 -197.026962 0.000000 -1202.637451 -197.026962 6.000000 -1202.596924 -197.116364 0.000000 -1202.596924 -197.116364 6.000000 -1202.550659 -197.202927 0.000000 -1202.550659 -197.202927 6.000000 -1202.498901 -197.286285 0.000000 -1202.498901 -197.286285 6.000000 -1202.441650 -197.366074 0.000000 -1202.441650 -197.366074 6.000000 -1202.379395 -197.441956 0.000000 -1202.379395 -197.441956 6.000000 -1202.312256 -197.513596 0.000000 -1202.312256 -197.513596 6.000000 -1202.240723 -197.580688 0.000000 -1202.240723 -197.580688 6.000000 -1202.164795 -197.642960 0.000000 -1202.164795 -197.642960 6.000000 -1202.084961 -197.700134 0.000000 -1202.084961 -197.700134 6.000000 -1202.001587 -197.751968 0.000000 -1202.001587 -197.751968 6.000000 -1201.915039 -197.798233 0.000000 -1201.915039 -197.798233 6.000000 -1201.825684 -197.838745 0.000000 -1201.825684 -197.838745 6.000000 -1201.733765 -197.873322 0.000000 -1201.733765 -197.873322 6.000000 -1201.639893 -197.901825 0.000000 -1201.639893 -197.901825 6.000000 -1201.544312 -197.924103 0.000000 -1201.544312 -197.924103 6.000000 -1201.447388 -197.940094 0.000000 -1201.447388 -197.940094 6.000000 -1201.349731 -197.949722 0.000000 -1201.349731 -197.949722 6.000000 -1201.251587 -197.952927 0.000000 -1201.251587 -197.952927 6.000000 -1201.153564 -197.949722 0.000000 -1201.153564 -197.949722 6.000000 -1201.055908 -197.940094 0.000000 -1201.055908 -197.940094 6.000000 -1200.958984 -197.924103 0.000000 -1200.958984 -197.924103 6.000000 -1200.863403 -197.901825 0.000000 -1200.863403 -197.901825 6.000000 -1200.769531 -197.873322 0.000000 -1200.769531 -197.873322 6.000000 -1200.677612 -197.838745 0.000000 -1200.677612 -197.838745 6.000000 -1200.588257 -197.798233 0.000000 -1200.588257 -197.798233 6.000000 -1200.501587 -197.751968 0.000000 -1200.501587 -197.751968 6.000000 -1200.418335 -197.700134 0.000000 -1200.418335 -197.700134 6.000000 -1200.338501 -197.642960 0.000000 -1200.338501 -197.642960 6.000000 -1200.262573 -197.580688 0.000000 -1200.262573 -197.580688 6.000000 -1200.191040 -197.513596 0.000000 -1200.191040 -197.513596 6.000000 -1200.123901 -197.441956 0.000000 -1200.123901 -197.441956 6.000000 -1200.061646 -197.366074 0.000000 -1200.061646 -197.366074 6.000000 -1200.004395 -197.286285 0.000000 -1200.004395 -197.286285 6.000000 -1199.952637 -197.202927 0.000000 -1199.952637 -197.202927 6.000000 -1199.906372 -197.116364 0.000000 -1199.906372 -197.116364 6.000000 -1199.865845 -197.026962 0.000000 -1199.865845 -197.026962 6.000000 -1199.831299 -196.935089 0.000000 -1199.831299 -196.935089 6.000000 -1199.802734 -196.841156 0.000000 -1199.802734 -196.841156 6.000000 -1199.780518 -196.745560 0.000000 -1199.780518 -196.745560 6.000000 -1199.764526 -196.648712 0.000000 -1199.764526 -196.648712 6.000000 -1199.754883 -196.551041 0.000000 -1199.754883 -196.551041 6.000000 -1199.751587 -196.452927 0.000000 -1199.751587 -196.452927 6.000000 -1199.754883 -196.354828 0.000000 -1199.754883 -196.354828 6.000000 -1199.764526 -196.257141 0.000000 -1199.764526 -196.257141 6.000000 -1199.780518 -196.160294 0.000000 -1199.780518 -196.160294 6.000000 -1199.802734 -196.064697 0.000000 -1199.802734 -196.064697 6.000000 -1199.831299 -195.970764 0.000000 -1199.831299 -195.970764 6.000000 -1199.865845 -195.878906 0.000000 -1199.865845 -195.878906 6.000000 -1199.906372 -195.789490 0.000000 -1199.906372 -195.789490 6.000000 -1199.952637 -195.702927 0.000000 -1199.952637 -195.702927 6.000000 -1200.004395 -195.619568 0.000000 -1200.004395 -195.619568 6.000000 -1200.061646 -195.539795 0.000000 -1200.061646 -195.539795 6.000000 -1200.123901 -195.463913 0.000000 -1200.123901 -195.463913 6.000000 -1200.191040 -195.392273 0.000000 -1200.191040 -195.392273 6.000000 -1200.262573 -195.325165 0.000000 -1200.262573 -195.325165 6.000000 -1200.338501 -195.262894 0.000000 -1200.338501 -195.262894 6.000000 -1200.418335 -195.205719 0.000000 -1200.418335 -195.205719 6.000000 -1200.501587 -195.153885 0.000000 -1200.501587 -195.153885 6.000000 -1200.588257 -195.107620 0.000000 -1200.588257 -195.107620 6.000000 -1142.305298 -233.504318 0.000000 -1140.406982 -231.030426 0.000000 -1142.305298 -233.504318 6.000000 -1140.406982 -231.030426 6.000000 -1144.779175 -235.402603 0.000000 -1144.779175 -235.402603 6.000000 -1147.660034 -236.595917 0.000000 -1147.660034 -236.595917 6.000000 -1150.751587 -237.002930 0.000000 -1150.751587 -237.002930 6.000000 -1220.751587 -237.002930 0.000000 -1220.751587 -237.002930 6.000000 -1223.843262 -236.595917 0.000000 -1223.843262 -236.595917 6.000000 -1226.724121 -235.402603 0.000000 -1226.724121 -235.402603 6.000000 -1229.197998 -233.504318 0.000000 -1229.197998 -233.504318 6.000000 -1231.096313 -231.030426 0.000000 -1231.096313 -231.030426 6.000000 -1232.289673 -228.149521 0.000000 -1232.289673 -228.149521 6.000000 -1232.696655 -225.057938 0.000000 -1232.696655 -225.057938 6.000000 -1232.696655 -113.247925 0.000000 -1232.696655 -113.247925 6.000000 -1232.289673 -110.156334 0.000000 -1232.289673 -110.156334 6.000000 -1231.096313 -107.275429 0.000000 -1231.096313 -107.275429 6.000000 -1229.197998 -104.801537 0.000000 -1229.197998 -104.801537 6.000000 -1226.724121 -102.903252 0.000000 -1226.724121 -102.903252 6.000000 -1223.843262 -101.709938 0.000000 -1223.843262 -101.709938 6.000000 -1220.751587 -101.302925 0.000000 -1220.751587 -101.302925 6.000000 -1150.751587 -101.302925 0.000000 -1150.751587 -101.302925 6.000000 -1147.660034 -101.709938 0.000000 -1147.660034 -101.709938 6.000000 -1144.779175 -102.903252 0.000000 -1144.779175 -102.903252 6.000000 -1142.305298 -104.801537 0.000000 -1142.305298 -104.801537 6.000000 -1140.406982 -107.275421 0.000000 -1140.406982 -107.275421 6.000000 -1139.213623 -110.156334 0.000000 -1139.213623 -110.156334 6.000000 -1138.806641 -113.247925 0.000000 -1138.806641 -113.247925 6.000000 -1138.806641 -225.057938 0.000000 -1138.806641 -225.057938 6.000000 -1139.213623 -228.149521 0.000000 -1139.213623 -228.149521 6.000000 -1220.751587 -101.302925 3.000000 -1185.751587 -101.302925 0.000000 -1185.751587 -101.302925 6.000000 -1150.751587 -101.302925 3.000000 -1185.751587 -101.302925 3.000000 -1220.751587 -101.302925 4.500000 -1220.751587 -101.302925 1.500000 -1150.751587 -101.302925 4.500000 -1150.751587 -101.302925 1.500000 -1185.751587 -101.302925 4.500000 -1185.751587 -101.302925 1.500000 -1220.751587 -101.302925 5.250000 -1220.751587 -101.302925 2.250000 -1150.751587 -101.302925 5.250000 -1194.501587 -101.302925 0.000000 -1194.501587 -101.302925 6.000000 -1150.751587 -101.302925 2.250000 -1185.751587 -101.302925 5.250000 -1185.751587 -101.302925 2.250000 -1194.501587 -101.302925 3.000000 -1220.751587 -101.302925 3.750000 -1177.001587 -101.302925 0.000000 -1220.751587 -101.302925 0.750000 -1177.001587 -101.302925 6.000000 -1150.751587 -101.302925 3.750000 -1150.751587 -101.302925 0.750000 -1185.751587 -101.302925 3.750000 -1185.751587 -101.302925 0.750000 -1177.001587 -101.302925 3.000000 -1194.501587 -101.302925 1.500000 -1194.501587 -101.302925 4.500000 -1177.001587 -101.302925 1.500000 -1177.001587 -101.302925 4.500000 -1177.001587 -101.302925 3.750000 -1177.001587 -101.302925 0.750000 -1194.501587 -101.302925 3.750000 -1194.501587 -101.302925 5.250000 -1194.501587 -101.302925 0.750000 -1194.501587 -101.302925 2.250000 -1177.001587 -101.302925 2.250000 -1177.001587 -101.302925 5.250000 -1168.251587 -100.581039 0.721886 -1167.529663 -100.581039 0.000000 -1168.973511 -101.302925 0.000000 -1168.251587 -100.581039 5.278114 -1168.973511 -101.302925 6.000000 -1167.529663 -100.581039 6.000000 -1203.973511 -100.581039 0.000000 -1203.251587 -100.581039 0.721886 -1202.529663 -101.302925 0.000000 -1202.529663 -101.302925 6.000000 -1203.251587 -100.581039 5.278114 -1203.973511 -100.581039 6.000000 -1168.251587 -100.581039 3.000000 -1168.973511 -101.302925 3.000000 -1202.529663 -101.302925 3.000000 -1203.251587 -100.581039 3.000000 -1202.529663 -101.302925 1.500000 -1203.251587 -100.581039 1.500000 -1202.529663 -101.302925 4.500000 -1203.251587 -100.581039 4.500000 -1168.251587 -100.581039 1.500000 -1168.973511 -101.302925 1.500000 -1168.251587 -100.581039 4.500000 -1168.973511 -101.302925 4.500000 -1160.223511 -100.581039 0.000000 -1159.501587 -100.581039 0.721886 -1158.779663 -101.302925 0.000000 -1160.223511 -100.581039 6.000000 -1158.779663 -101.302925 6.000000 -1159.501587 -100.581039 5.278114 -1159.501587 -100.581039 3.000000 -1158.779663 -101.302925 3.000000 -1211.279663 -100.581039 0.000000 -1212.723511 -101.302925 0.000000 -1212.001587 -100.581039 0.721886 -1211.279663 -100.581039 6.000000 -1212.001587 -100.581039 5.278114 -1212.723511 -101.302925 6.000000 -1212.723511 -101.302925 3.000000 -1212.001587 -100.581039 3.000000 -1203.251587 -100.581039 2.250000 -1202.529663 -101.302925 2.250000 -1203.251587 -100.581039 0.750000 -1202.529663 -101.302925 0.750000 -1212.001587 -100.581039 1.500000 -1212.723511 -101.302925 1.500000 -1203.251587 -100.581039 5.250000 -1202.529663 -101.302925 5.250000 -1203.251587 -100.581039 3.750000 -1202.529663 -101.302925 3.750000 -1212.001587 -100.581039 4.500000 -1212.723511 -101.302925 4.500000 -1168.973511 -101.302925 2.250000 -1168.251587 -100.581039 2.250000 -1168.973511 -101.302925 0.750000 -1168.251587 -100.581039 0.750000 -1158.779663 -101.302925 1.500000 -1159.501587 -100.581039 1.500000 -1168.973511 -101.302925 5.250000 -1168.251587 -100.581039 5.250000 -1168.973511 -101.302925 3.750000 -1168.251587 -100.581039 3.750000 -1158.779663 -101.302925 4.500000 -1159.501587 -100.581039 4.500000 -1159.501587 -100.581039 3.750000 -1158.779663 -101.302925 3.750000 -1159.501587 -100.581039 5.250000 -1158.779663 -101.302925 5.250000 -1159.501587 -100.581039 0.750000 -1158.779663 -101.302925 0.750000 -1159.501587 -100.581039 2.250000 -1158.779663 -101.302925 2.250000 -1212.723511 -101.302925 3.750000 -1212.001587 -100.581039 3.750000 -1212.723511 -101.302925 0.750000 -1212.001587 -100.581039 0.750000 -1212.723511 -101.302925 2.250000 -1212.001587 -100.581039 2.250000 -1212.723511 -101.302925 5.250000 -1212.001587 -100.581039 5.250000 -1211.279663 -87.251694 0.721886 -1211.279663 -87.973579 0.000000 -1212.001587 -87.973579 0.721886 -1203.973511 -87.973579 0.000000 -1203.973511 -87.251694 0.721886 -1203.251587 -87.973579 0.721886 -1211.279663 -87.251694 5.278114 -1212.001587 -87.973579 5.278114 -1211.279663 -87.973579 6.000000 -1203.251587 -87.973579 5.278114 -1203.973511 -87.251694 5.278114 -1203.973511 -87.973579 6.000000 -1203.251587 -87.973579 2.250000 -1203.973511 -87.251694 2.250000 -1203.973511 -87.251694 3.000000 -1203.251587 -87.973579 3.000000 -1203.973511 -87.251694 0.750000 -1203.251587 -87.973579 0.750000 -1203.973511 -87.251694 1.500000 -1203.251587 -87.973579 1.500000 -1203.973511 -87.251694 5.250000 -1203.251587 -87.973579 5.250000 -1203.251587 -87.973579 3.750000 -1203.973511 -87.251694 3.750000 -1203.251587 -87.973579 4.500000 -1203.973511 -87.251694 4.500000 -1167.529663 -87.251694 2.250000 -1168.251587 -87.973579 2.250000 -1168.251587 -87.973579 3.000000 -1167.529663 -87.251694 3.000000 -1167.529663 -87.251694 0.750000 -1168.251587 -87.973579 0.750000 -1167.529663 -87.251694 1.500000 -1168.251587 -87.973579 1.500000 -1168.251587 -87.973579 5.250000 -1167.529663 -87.251694 5.250000 -1167.529663 -87.973579 6.000000 -1167.529663 -87.251694 5.278114 -1168.251587 -87.973579 5.278114 -1167.529663 -87.251694 3.750000 -1168.251587 -87.973579 3.750000 -1168.251587 -87.973579 4.500000 -1167.529663 -87.251694 4.500000 -1167.529663 -87.973579 0.000000 -1168.251587 -87.973579 0.721886 -1167.529663 -87.251694 0.721886 -1159.501587 -87.973579 0.721886 -1160.223511 -87.973579 0.000000 -1160.223511 -87.251694 0.721886 -1160.223511 -87.973579 6.000000 -1159.501587 -87.973579 5.278114 -1160.223511 -87.251694 5.278114 -1159.501587 -87.973579 3.750000 -1160.223511 -87.251694 3.750000 -1160.223511 -87.251694 4.500000 -1159.501587 -87.973579 4.500000 -1159.501587 -87.973579 3.000000 -1160.223511 -87.251694 3.000000 -1160.223511 -87.251694 5.250000 -1159.501587 -87.973579 5.250000 -1159.501587 -87.973579 0.750000 -1160.223511 -87.251694 0.750000 -1160.223511 -87.251694 1.500000 -1159.501587 -87.973579 1.500000 -1160.223511 -87.251694 2.250000 -1159.501587 -87.973579 2.250000 -1211.279663 -87.251694 3.750000 -1212.001587 -87.973579 3.750000 -1212.001587 -87.973579 4.500000 -1211.279663 -87.251694 4.500000 -1212.001587 -87.973579 3.000000 -1211.279663 -87.251694 3.000000 -1211.279663 -87.251694 0.750000 -1212.001587 -87.973579 0.750000 -1212.001587 -87.973579 1.500000 -1211.279663 -87.251694 1.500000 -1211.279663 -87.251694 2.250000 -1212.001587 -87.973579 2.250000 -1211.279663 -87.251694 5.250000 -1212.001587 -87.973579 5.250000 -1185.708862 -69.071541 5.250000 -1186.430786 -69.793427 5.250000 -1185.072388 -69.793427 1.500000 -1185.794312 -69.071541 1.500000 -1185.794312 -69.071541 2.250000 -1185.072388 -69.793427 2.250000 -1185.708862 -69.071541 3.000000 -1186.430786 -69.793427 3.000000 -1186.430786 -69.793427 3.750000 -1185.708862 -69.071541 3.750000 -1185.072388 -69.793427 0.750000 -1185.794312 -69.071541 0.750000 -1185.708862 -69.071541 4.500000 -1186.430786 -69.793427 4.500000 -1185.072388 -69.793427 3.000000 -1185.794312 -69.071541 3.000000 -1185.794312 -69.071541 3.750000 -1185.072388 -69.793427 3.750000 -1185.794312 -69.071541 4.500000 -1185.072388 -69.793427 4.500000 -1185.072388 -69.793427 5.250000 -1185.794312 -69.071541 5.250000 -1186.430786 -69.793427 0.750000 -1185.708862 -69.071541 0.750000 -1186.430786 -69.793427 1.500000 -1185.708862 -69.071541 1.500000 -1186.430786 -69.793427 2.250000 -1185.708862 -69.071541 2.250000 "
							            />
						</IndexedFaceSet>
					</Shape>
				</Group>
			</Transform>
		</Transform>
	</Scene>
</X3D>
